# Supplementary material for: Potassium trinickel(II) orthophosphate diphosphate, KNi3(PO4)P2O7
Source: Acta Crystallogr Sect E Struct Rep Online. 2013 Dec 24;70(Pt 1):i5. doi: 10.1107/S1600536813034089 (PMC3914035; doi:10.1107/S1600536813034089)
Supplement: Supplementary file 1 [file e-70-000i5-sup1.cif]

##############################################################################
#                                                                            #
# This CIF contains the data in a paper accepted for publication in          #
# Acta Crystallographica Section E. It conforms to the requirements of       #
# Notes for Authors for Acta Crystallographica Section E, and has been       #
# peer reviewed under the auspices of the IUCr Commission on Journals.       #
#                                                                            #
# Full details of the Crystallographic Information File format               #
# are given in the paper "The Crystallographic Information File (CIF):       #
# a New Standard Archive File for Crystallography" by S. R. Hall, F. H.      #
# Allen and I. D. Brown [Acta Cryst. (1991), A47, 655-685].                  #
#                                                                            #
# The current version of the core CIF dictionary is obtainable from          #
# ftp://ftp.iucr.org/pub/cif_core.dic.                                       #
#                                                                            #
# Software is freely available for graphical display of the structure(s)     #
# in this CIF. For information consult the CIF software page                 #
# http://www.iucr.org/resources/cif/software.                                #
#                                                                            #
# This file may be used for bona fide research purposes within the           #
# scientific community so long as proper attribution is given to the journal # 
# article from which it was obtained.                                        #
#                                                                            #
##############################################################################
data_I
_database_code_depnum_ccdc_archive 'CCDC 977736'
_audit_creation_method     SHELXL-97
_journal_date_recd_electronic     2013-12-13
_journal_date_accepted     2013-12-17
_journal_name_full     'Acta Crystallographica, Section E'
_journal_year     2014
_journal_volume     70
_journal_issue      1
_journal_page_first     i5
_journal_page_last     i5
_journal_paper_category     QI
_journal_paper_doi     10.1107/S1600536813034089
_journal_coeditor_code     BR2234
_publ_contact_author_name     'Meryem Moutataouia'
_publ_contact_author_address
;
Laboratoire de Physico-Chimie des Mat\'eriaux Inorganiques
Facult\'e des Sciences A\"in Chock, Casablanca, Morocco
;
_publ_contact_author_email     'moutataouia_m@yahoo.fr'
_publ_contact_author_fax     '00 (212) 5 37 71 37 80'
_publ_contact_author_phone     '00 (212) 6 61 00 00 00'
_publ_section_title
;
Potassium trinickel(II) orthophosphate diphosphate, KNi~3~(PO~4~)P~2~O~7~
;
loop_
    _publ_author_name
    _publ_author_footnote
    _publ_author_address
    'Moutataouia, Meryem' .
;
Laboratoire de Physico-Chimie des Mat\'eriaux Inorganiques
Facult\'e des Sciences A\"in Chock, Casablanca, Morocco
;
    'Lamire, Mohammed' .
;
Laboratoire de Physico-Chimie des Mat\'eriaux Inorganiques
Facult\'e des Sciences A\"in Chock, Casablanca, Morocco
;
    'Saadi, Mohamed' .
;
Laboratoire de Chimie du Solide Appliqu\'ee, Facult\'e des Sciences,
Universit\'e Mohammed V-Agdal, Avenue Ibn Batouta, BP 1014, Rabat,
Morocco
;
    'El Ammari, Lahcen' .
;
Laboratoire de Chimie du Solide Appliqu\'ee, Facult\'e des Sciences,
Universit\'e Mohammed V-Agdal, Avenue Ibn Batouta, BP 1014, Rabat,
Morocco
;
_chemical_name_systematic
;
Potassium trinickel(II) orthophosphate diphosphate
;
_chemical_name_common     ?
_chemical_formula_moiety     'Ni3 O11 P3, K'
_chemical_formula_sum     'K Ni3 O11 P3'
_chemical_formula_structural     'K Ni3 (P O4) P2 O7'
_chemical_formula_iupac     'K Ni3 (P O4) P2 O7'
_chemical_formula_weight     484.14
_chemical_melting_point     ?
_symmetry_cell_setting     monoclinic
_symmetry_space_group_name_H-M     'P 21/n'
_symmetry_space_group_name_Hall     '-P 2yn'
loop_
    _symmetry_equiv_pos_as_xyz
    'x, y, z'
    '-x+1/2, y+1/2, -z+1/2'
    '-x, -y, -z'
    'x-1/2, -y-1/2, z-1/2'
_cell_length_a     9.8591(3)
_cell_length_b     9.3953(3)
_cell_length_c     9.9778(3)
_cell_angle_alpha     90.00
_cell_angle_beta     118.9650(10)
_cell_angle_gamma     90.00
_cell_volume     808.63(4)
_cell_formula_units_Z     4
_cell_measurement_reflns_used     3543
_cell_measurement_theta_min     3.19
_cell_measurement_theta_max     34.97
_cell_measurement_temperature     296(2)
_exptl_crystal_description     Block
_exptl_crystal_colour     brown
_exptl_crystal_size_max     0.25
_exptl_crystal_size_mid     0.18
_exptl_crystal_size_min     0.12
_exptl_crystal_density_diffrn     3.977
_exptl_crystal_density_meas     ?
_exptl_crystal_density_method     'not measured'
_exptl_crystal_F_000     944
_exptl_absorpt_coefficient_mu     8.087
_exptl_absorpt_correction_type     multi-scan
_exptl_absorpt_process_details     '(SADABS; Bruker, 2009)'
_exptl_absorpt_correction_T_min     0.223
_exptl_absorpt_correction_T_max     0.443
_exptl_special_details     ?
_diffrn_ambient_temperature     296(2)
_diffrn_radiation_type     MoK\a
_diffrn_radiation_wavelength     0.71073
_diffrn_radiation_source     'fine-focus sealed tube'
_diffrn_radiation_monochromator     graphite
_diffrn_measurement_device_type     'Bruker X8 APEX'
_diffrn_measurement_method     '\f and \w scans'
_diffrn_reflns_number     14936
_diffrn_reflns_av_R_equivalents     0.0360
_diffrn_reflns_av_sigmaI/netI     0.0257
_diffrn_reflns_theta_min     3.19
_diffrn_reflns_theta_max     34.97
_diffrn_reflns_theta_full     34.97
_diffrn_measured_fraction_theta_max     0.999
_diffrn_measured_fraction_theta_full     0.999
_diffrn_reflns_limit_h_min     -15
_diffrn_reflns_limit_h_max     15
_diffrn_reflns_limit_k_min     -12
_diffrn_reflns_limit_k_max     15
_diffrn_reflns_limit_l_min     -15
_diffrn_reflns_limit_l_max     16
_refine_special_details
;
Refinement of <i>F</i>^2^ against all reflections. The weighted <i>R</i>-factor
<i>wR</i> and goodness of fit <i>S</i> are based on <i>F</i>^2^, conventional
<i>R</i>-factors <i>R</i> are based on <i>F</i>, with <i>F</i> set to zero for
negative <i>F</i>^2^. The threshold expression of <i>F</i>^2^ >
2\s(<i>F</i>^2^) is used only for calculating <i>R</i>-factors(gt) <i>etc</i>.
and is not relevant to the choice of reflections for refinement. <i>R</i>
factors based on <i>F</i>^2^ are statistically about twice as large as those
based on <i>F</i>, and <i>R</i>- factors based on all data will be even
larger.
;
_reflns_number_total     3543
_reflns_number_gt     3352
_reflns_threshold_expression     I>2\s(I)
_refine_ls_structure_factor_coef     Fsqd
_refine_ls_matrix_type     full
_refine_ls_R_factor_all     0.0210
_refine_ls_R_factor_gt     0.0196
_refine_ls_wR_factor_gt     0.0492
_refine_ls_wR_factor_ref     0.0500
_refine_ls_goodness_of_fit_ref     1.064
_refine_ls_restrained_S_all     1.064
_refine_ls_number_reflns     3543
_refine_ls_number_parameters     164
_refine_ls_number_restraints     0
_refine_ls_weighting_scheme     calc
_refine_ls_weighting_details
         'calc w=1/[\s^2^(Fo^2^)+(0.0210P)^2^+0.5342P] where P=(Fo^2^+2Fc^2^)/3'
_atom_sites_solution_primary     direct
_atom_sites_solution_secondary     difmap
_refine_ls_shift/su_max     0.001
_refine_ls_shift/su_mean     0.000
_refine_diff_density_max     0.687
_refine_diff_density_min     -0.912
_refine_ls_extinction_method     'SHELXL97 (Sheldrick, 2008)'
_refine_ls_extinction_coef     0.0100(4)
_refine_ls_extinction_expression
                                  'Fc^*^=kFc[1+0.001xFc^2^\l^3^/sin(2\q)]^-1/4^'
loop_
    _atom_type_symbol
    _atom_type_description
    _atom_type_scat_dispersion_real
    _atom_type_scat_dispersion_imag
    _atom_type_scat_source
    'O' 'O' 0.0106 0.0060
                         'International Tables Vol C Tables 4.2.6.8 and 6.1.1.4'
    'P' 'P' 0.1023 0.0942
                         'International Tables Vol C Tables 4.2.6.8 and 6.1.1.4'
    'K' 'K' 0.2009 0.2494
                         'International Tables Vol C Tables 4.2.6.8 and 6.1.1.4'
    'Ni' 'Ni' 0.3393 1.1124
                         'International Tables Vol C Tables 4.2.6.8 and 6.1.1.4'
_computing_data_collection     'APEX2 (Bruker, 2009)'
_computing_cell_refinement     'SAINT (Bruker, 2009)'
_computing_data_reduction     'SAINT (Bruker, 2009)'
_computing_structure_solution     'SHELXS97 (Sheldrick, 2008)'
_computing_structure_refinement     'SHELXL97 (Sheldrick, 2008)'
_computing_molecular_graphics
          'ORTEP-3 for Windows (Farrugia, 2012) and DIAMOND (Brandenburg, 2006)'
_computing_publication_material     'publCIF (Westrip, 2010)'
loop_
    _atom_site_type_symbol
    _atom_site_label
    _atom_site_fract_x
    _atom_site_fract_y
    _atom_site_fract_z
    _atom_site_U_iso_or_equiv
    _atom_site_adp_type
    _atom_site_calc_flag
    _atom_site_refinement_flags
    _atom_site_occupancy
    _atom_site_symmetry_multiplicity
    _atom_site_disorder_assembly
    _atom_site_disorder_group
    Ni Ni1 0.861648(18) 0.127830(16) 0.624602(19) 0.00491(4) Uani d . 1 1 . .
    Ni Ni2 1.007773(18) 0.632051(17) 0.603321(18) 0.00441(4) Uani d . 1 1 . .
    Ni Ni3 0.679301(17) 0.131207(17) 0.264248(18) 0.00438(4) Uani d . 1 1 . .
    K K1 0.50173(3) 0.73539(3) 0.41894(4) 0.01315(6) Uani d . 1 1 . .
    P P1 0.82799(3) 0.83779(3) 0.43146(3) 0.00345(5) Uani d . 1 1 . .
    P P2 0.69371(3) 0.42611(3) 0.42330(3) 0.00344(6) Uani d . 1 1 . .
    P P3 0.85111(3) 0.44065(3) 0.75246(3) 0.00384(6) Uani d . 1 1 . .
    O O1 0.96823(10) 0.77074(9) 0.41635(10) 0.00519(14) Uani d . 1 1 . .
    O O2 0.82563(10) 1.00027(9) 0.43452(10) 0.00565(14) Uani d . 1 1 . .
    O O3 0.84288(10) 0.77158(10) 0.57665(10) 0.00698(15) Uani d . 1 1 . .
    O O4 0.68760(10) 0.77531(10) 0.28581(10) 0.00575(14) Uani d . 1 1 . .
    O O5 0.54105(10) 0.47889(10) 0.30043(10) 0.00712(15) Uani d . 1 1 . .
    O O6 0.83385(10) 0.49624(10) 0.41561(10) 0.00516(14) Uani d . 1 1 . .
    O O7 0.70827(10) 0.26402(9) 0.43661(10) 0.00567(14) Uani d . 1 1 . .
    O O8 0.70879(10) 0.48003(10) 0.58176(10) 0.00553(14) Uani d . 1 1 . .
    O O9 0.81763(10) 0.52456(10) 0.86045(10) 0.00722(15) Uani d . 1 1 . .
    O O10 0.85298(11) 0.28110(10) 0.76671(11) 0.00720(15) Uani d . 1 1 . .
    O O11 0.99874(10) 0.49156(10) 0.74974(10) 0.00609(15) Uani d . 1 1 . .
loop_
    _atom_site_aniso_label
    _atom_site_aniso_U_11
    _atom_site_aniso_U_22
    _atom_site_aniso_U_33
    _atom_site_aniso_U_12
    _atom_site_aniso_U_13
    _atom_site_aniso_U_23
    Ni1 0.00522(7) 0.00507(8) 0.00467(7) 0.00009(4) 0.00258(6) 0.00000(5)
    Ni2 0.00475(7) 0.00416(7) 0.00444(7) 0.00088(4) 0.00232(6) 0.00091(4)
    Ni3 0.00555(7) 0.00355(8) 0.00402(7) -0.00021(4) 0.00230(6) 0.00010(4)
    K1 0.01425(12) 0.01237(13) 0.01689(13) 0.00032(9) 0.01076(10) 0.00072(10)
    P1 0.00407(11) 0.00287(12) 0.00361(12) 0.00047(8) 0.00202(9) 0.00016(9)
    P2 0.00370(11) 0.00332(12) 0.00354(12) -0.00001(8) 0.00194(9) -0.00022(9)
    P3 0.00463(11) 0.00382(12) 0.00401(12) -0.00023(9) 0.00284(9) -0.00035(9)
    O1 0.0048(3) 0.0046(3) 0.0073(4) 0.0006(3) 0.0038(3) 0.0003(3)
    O2 0.0076(3) 0.0031(4) 0.0053(3) 0.0008(3) 0.0025(3) 0.0000(3)
    O3 0.0092(4) 0.0073(4) 0.0064(4) 0.0025(3) 0.0053(3) 0.0023(3)
    O4 0.0045(3) 0.0050(4) 0.0061(3) 0.0000(3) 0.0012(3) -0.0008(3)
    O5 0.0053(3) 0.0072(4) 0.0058(4) 0.0007(3) 0.0003(3) -0.0002(3)
    O6 0.0049(3) 0.0052(4) 0.0065(4) -0.0007(3) 0.0036(3) -0.0002(3)
    O7 0.0077(3) 0.0034(4) 0.0060(4) 0.0002(3) 0.0034(3) -0.0003(3)
    O8 0.0059(3) 0.0067(4) 0.0042(3) 0.0007(3) 0.0025(3) -0.0005(3)
    O9 0.0086(4) 0.0084(4) 0.0062(4) 0.0006(3) 0.0048(3) -0.0020(3)
    O10 0.0112(4) 0.0042(4) 0.0079(4) -0.0006(3) 0.0060(3) -0.0005(3)
    O11 0.0052(3) 0.0068(4) 0.0074(4) 0.0002(3) 0.0039(3) 0.0019(3)
_geom_special_details
;
All s.u.'s (except the s.u. in the dihedral angle between two l.s. planes) are
estimated using the full covariance matrix. The cell s.u.'s are taken into
account individually in the estimation of s.u.'s in distances, angles and
torsion angles; correlations between s.u.'s in cell parameters are only used
when they are defined by crystal symmetry. An approximate (isotropic)
treatment of cell s.u.'s is used for estimating s.u.'s involving l.s. planes.
;
loop_
    _geom_bond_atom_site_label_1
    _geom_bond_atom_site_label_2
    _geom_bond_site_symmetry_2
    _geom_bond_distance
    _geom_bond_publ_flag
    Ni1 O5 4_666 2.0509(9) ?
    Ni1 O10 . 2.0515(9) ?
    Ni1 O9 2_646 2.0840(9) ?
    Ni1 O2 1_545 2.1230(9) ?
    Ni1 O1 3_766 2.1335(9) ?
    Ni1 O7 . 2.1668(9) ?
    Ni2 O11 . 2.0027(9) ?
    Ni2 O3 . 2.0033(9) ?
    Ni2 O4 4_676 2.0223(9) ?
    Ni2 O6 3_766 2.0524(9) ?
    Ni2 O1 . 2.1508(9) ?
    Ni2 O6 . 2.2284(9) ?
    Ni3 O2 1_545 2.0266(9) ?
    Ni3 O7 . 2.0299(9) ?
    Ni3 O11 4_565 2.0666(9) ?
    Ni3 O4 2_645 2.1069(9) ?
    Ni3 O1 2_645 2.1314(9) ?
    Ni3 O6 2_645 2.1494(9) ?
    K1 O4 . 2.7605(9) ?
    K1 O9 4_575 2.7742(10) ?
    K1 O10 2_656 2.7790(10) ?
    K1 O5 . 2.7928(10) ?
    K1 O8 3_666 2.8966(9) ?
    K1 O3 . 2.9627(9) ?
    K1 O3 4_575 2.9901(9) ?
    K1 O7 3_666 3.0421(9) ?
    K1 O8 . 3.0578(9) ?
    K1 O11 4_575 3.0633(10) ?
    K1 O10 3_666 3.0677(10) ?
    P1 O3 . 1.5170(9) ?
    P1 O2 . 1.5273(9) ?
    P1 O4 . 1.5569(9) ?
    P1 O1 . 1.5916(9) ?
    P2 O5 . 1.4924(9) ?
    P2 O7 . 1.5294(9) ?
    P2 O6 . 1.5659(9) ?
    P2 O8 . 1.5971(9) ?
    P3 O9 . 1.4953(9) ?
    P3 O10 . 1.5050(10) ?
    P3 O11 . 1.5447(9) ?
    P3 O8 . 1.6408(9) ?
loop_
    _geom_angle_atom_site_label_1
    _geom_angle_atom_site_label_2
    _geom_angle_atom_site_label_3
    _geom_angle_site_symmetry_1
    _geom_angle_site_symmetry_3
    _geom_angle
    _geom_angle_publ_flag
    O5 Ni1 O10 4_666 . 93.40(4) ?
    O5 Ni1 O9 4_666 2_646 96.96(4) ?
    O10 Ni1 O9 . 2_646 87.52(4) ?
    O5 Ni1 O2 4_666 1_545 100.96(4) ?
    O10 Ni1 O2 . 1_545 165.64(4) ?
    O9 Ni1 O2 2_646 1_545 91.17(4) ?
    O5 Ni1 O1 4_666 3_766 87.13(4) ?
    O10 Ni1 O1 . 3_766 96.81(3) ?
    O9 Ni1 O1 2_646 3_766 173.88(4) ?
    O2 Ni1 O1 1_545 3_766 83.57(3) ?
    O5 Ni1 O7 4_666 . 168.65(4) ?
    O10 Ni1 O7 . . 86.48(4) ?
    O9 Ni1 O7 2_646 . 94.38(3) ?
    O2 Ni1 O7 1_545 . 79.36(3) ?
    O1 Ni1 O7 3_766 . 81.62(3) ?
    O11 Ni2 O3 . . 102.02(4) ?
    O11 Ni2 O4 . 4_676 87.49(4) ?
    O3 Ni2 O4 . 4_676 98.00(4) ?
    O11 Ni2 O6 . 3_766 89.12(4) ?
    O3 Ni2 O6 . 3_766 167.61(4) ?
    O4 Ni2 O6 4_676 3_766 87.78(4) ?
    O11 Ni2 O1 . . 168.14(3) ?
    O3 Ni2 O1 . . 72.17(3) ?
    O4 Ni2 O1 4_676 . 103.41(4) ?
    O6 Ni2 O1 3_766 . 95.88(3) ?
    O11 Ni2 O6 . . 87.01(4) ?
    O3 Ni2 O6 . . 91.05(4) ?
    O4 Ni2 O6 4_676 . 170.22(4) ?
    O6 Ni2 O6 3_766 . 84.05(4) ?
    O1 Ni2 O6 . . 82.84(3) ?
    O2 Ni3 O7 1_545 . 84.95(4) ?
    O2 Ni3 O11 1_545 4_565 87.67(4) ?
    O7 Ni3 O11 . 4_565 99.52(4) ?
    O2 Ni3 O4 1_545 2_645 108.45(4) ?
    O7 Ni3 O4 . 2_645 87.57(4) ?
    O11 Ni3 O4 4_565 2_645 163.00(4) ?
    O2 Ni3 O1 1_545 2_645 178.03(3) ?
    O7 Ni3 O1 . 2_645 95.54(4) ?
    O11 Ni3 O1 4_565 2_645 94.13(3) ?
    O4 Ni3 O1 2_645 2_645 69.68(3) ?
    O2 Ni3 O6 1_545 2_645 94.15(3) ?
    O7 Ni3 O6 . 2_645 175.46(3) ?
    O11 Ni3 O6 4_565 2_645 84.87(3) ?
    O4 Ni3 O6 2_645 2_645 88.50(3) ?
    O1 Ni3 O6 2_645 2_645 85.21(3) ?
    O4 K1 O9 . 4_575 107.91(3) ?
    O4 K1 O10 . 2_656 115.00(3) ?
    O9 K1 O10 4_575 2_656 92.23(3) ?
    O4 K1 O5 . . 69.69(3) ?
    O9 K1 O5 4_575 . 145.41(3) ?
    O10 K1 O5 2_656 . 120.66(3) ?
    O4 K1 O8 . 3_666 137.36(3) ?
    O9 K1 O8 4_575 3_666 99.93(3) ?
    O10 K1 O8 2_656 3_666 95.04(3) ?
    O5 K1 O8 . 3_666 69.04(3) ?
    O4 K1 O3 . . 52.60(3) ?
    O9 K1 O3 4_575 . 118.50(3) ?
    O10 K1 O3 2_656 . 63.30(3) ?
    O5 K1 O3 . . 88.24(3) ?
    O8 K1 O3 3_666 . 135.18(3) ?
    O4 K1 O3 . 4_575 63.64(2) ?
    O9 K1 O3 4_575 4_575 81.38(3) ?
    O10 K1 O3 2_656 4_575 172.36(3) ?
    O5 K1 O3 . 4_575 66.47(3) ?
    O8 K1 O3 3_666 4_575 90.21(3) ?
    O3 K1 O3 . 4_575 116.18(3) ?
    O4 K1 O7 . 3_666 172.06(3) ?
    O9 K1 O7 4_575 3_666 64.66(3) ?
    O10 K1 O7 2_656 3_666 64.03(3) ?
    O5 K1 O7 . 3_666 117.91(3) ?
    O8 K1 O7 3_666 3_666 49.54(2) ?
    O3 K1 O7 . 3_666 127.31(3) ?
    O3 K1 O7 4_575 3_666 116.17(3) ?
    O4 K1 O8 . . 86.23(3) ?
    O9 K1 O8 4_575 . 161.82(3) ?
    O10 K1 O8 2_656 . 71.04(3) ?
    O5 K1 O8 . . 49.77(3) ?
    O8 K1 O8 3_666 . 75.30(3) ?
    O3 K1 O8 . . 60.91(2) ?
    O3 K1 O8 4_575 . 115.80(3) ?
    O7 K1 O8 3_666 . 100.50(2) ?
    O4 K1 O11 . 4_575 56.81(3) ?
    O9 K1 O11 4_575 4_575 51.13(2) ?
    O10 K1 O11 2_656 4_575 110.78(3) ?
    O5 K1 O11 . 4_575 117.10(3) ?
    O8 K1 O11 3_666 4_575 140.19(3) ?
    O3 K1 O11 . 4_575 84.38(2) ?
    O3 K1 O11 4_575 4_575 61.90(2) ?
    O7 K1 O11 3_666 4_575 115.62(3) ?
    O8 K1 O11 . 4_575 140.86(2) ?
    O4 K1 O10 . 3_666 123.00(3) ?
    O9 K1 O10 4_575 3_666 58.37(3) ?
    O10 K1 O10 2_656 3_666 120.20(3) ?
    O5 K1 O10 . 3_666 92.99(3) ?
    O8 K1 O10 3_666 3_666 50.00(2) ?
    O3 K1 O10 . 3_666 174.53(3) ?
    O3 K1 O10 4_575 3_666 59.72(2) ?
    O7 K1 O10 3_666 3_666 56.48(2) ?
    O8 K1 O10 . 3_666 123.62(3) ?
    O11 K1 O10 4_575 3_666 90.32(3) ?
    O3 P1 O2 . . 112.71(5) ?
    O3 P1 O4 . . 111.59(5) ?
    O2 P1 O4 . . 112.35(5) ?
    O3 P1 O1 . . 103.97(5) ?
    O2 P1 O1 . . 114.83(5) ?
    O4 P1 O1 . . 100.53(5) ?
    O5 P2 O7 . . 114.66(5) ?
    O5 P2 O6 . . 112.50(5) ?
    O7 P2 O6 . . 112.05(5) ?
    O5 P2 O8 . . 106.34(5) ?
    O7 P2 O8 . . 105.67(5) ?
    O6 P2 O8 . . 104.70(5) ?
    O9 P3 O10 . . 117.00(5) ?
    O9 P3 O11 . . 112.84(5) ?
    O10 P3 O11 . . 109.97(5) ?
    O9 P3 O8 . . 104.65(5) ?
    O10 P3 O8 . . 106.73(5) ?
    O11 P3 O8 . . 104.55(5) ?
_iucr_refine_instructions_details
;
TITL EL13_D207_DRX8_LAM_x1 in P2(1)/n
CELL  0.71073   9.8591   9.3953   9.9778   90.000  118.965   90.000
ZERR    4.00   0.0003   0.0003   0.0003   0.000   0.001   0.000
LATT 1
SYMM 1/2-X, 1/2+Y, 1/2-Z
SFAC O  P  K  NI
UNIT 44  12 4  12
L.S. 10
SHEL  40 0.62
OMIT -1 0 1
OMIT 0 4 0
ACTA
BOND
FMAP 2
PLAN  10
TEMP 23.000
WGHT      0.0210      0.5342
EXTI    0.010013
FVAR       0.28848
NI1   4    0.861648    0.127830    0.624602    11.00000    0.00521    0.00507 =
         0.00466    0.00000    0.00258    0.00010
NI2   4    1.007773    0.632051    0.603321    11.00000    0.00475    0.00416 =
         0.00443    0.00091    0.00232    0.00088
NI3   4    0.679301    0.131208    0.264247    11.00000    0.00555    0.00355 =
         0.00402    0.00010    0.00229   -0.00021
K1    3    0.501734    0.735387    0.418937    11.00000    0.01425    0.01237 =
         0.01688    0.00072    0.01075    0.00032
P1    2    0.827992    0.837786    0.431456    11.00000    0.00407    0.00287 =
         0.00361    0.00016    0.00202    0.00047
P2    2    0.693707    0.426109    0.423302    11.00000    0.00370    0.00332 =
         0.00354   -0.00022    0.00194   -0.00001
P3    2    0.851113    0.440651    0.752463    11.00000    0.00463    0.00382 =
         0.00401   -0.00035    0.00284   -0.00023
O1    1    0.968235    0.770737    0.416352    11.00000    0.00481    0.00458 =
         0.00727    0.00029    0.00379    0.00059
O2    1    0.825630    1.000275    0.434517    11.00000    0.00765    0.00311 =
         0.00533   -0.00004    0.00245    0.00079
O3    1    0.842875    0.771584    0.576645    11.00000    0.00918    0.00727 =
         0.00641    0.00232    0.00529    0.00253
O4    1    0.687609    0.775306    0.285819    11.00000    0.00453    0.00497 =
         0.00608   -0.00078    0.00124    0.00001
O5    1    0.541048    0.478895    0.300425    11.00000    0.00532    0.00717 =
         0.00583   -0.00024    0.00031    0.00075
O6    1    0.833850    0.496244    0.415609    11.00000    0.00494    0.00518 =
         0.00648   -0.00018    0.00364   -0.00069
O7    1    0.708269    0.264017    0.436613    11.00000    0.00769    0.00342 =
         0.00599   -0.00034    0.00339    0.00018
O8    1    0.708796    0.480029    0.581757    11.00000    0.00587    0.00665 =
         0.00420   -0.00052    0.00254    0.00073
O9    1    0.817627    0.524559    0.860447    11.00000    0.00857    0.00839 =
         0.00623   -0.00200    0.00480    0.00059
O10   1    0.852976    0.281100    0.766708    11.00000    0.01124    0.00415 =
         0.00794   -0.00046    0.00603   -0.00059
O11   1    0.998738    0.491553    0.749748    11.00000    0.00520    0.00676 =
         0.00740    0.00187    0.00391    0.00024
HKLF 4
REM  EL13_D207_DRX8_LAM_x1 in P2(1)/n
REM R1 =  0.0196 for   3352 Fo > 4sig(Fo)  and  0.0210 for all   3543 data
REM    164 parameters refined using      0 restraints
END
WGHT      0.0210      0.5342
REM Highest difference peak  0.687,  deepest hole -0.912,  1-sigma level  0.153
Q1    1   0.8411  0.8011  0.5111  11.00000  0.05    0.69
Q2    1   0.6788  0.0608  0.2702  11.00000  0.05    0.64
Q3    1   0.6135  0.4454  0.3481  11.00000  0.05    0.63
Q4    1   0.8547  0.3524  0.7662  11.00000  0.05    0.62
Q5    1   0.7558  0.1422  0.3346  11.00000  0.05    0.61
Q6    1   0.7420  0.8332  0.3401  11.00000  0.05    0.60
Q7    1   1.0044  0.5632  0.5822  11.00000  0.05    0.58
Q8    1   0.6154  0.1162  0.2002  11.00000  0.05    0.57
Q9    1   0.8367  0.9315  0.4410  11.00000  0.05    0.52
Q10   1   1.0173  0.7010  0.6072  11.00000  0.05    0.52
;
