# Supplementary material for: Potassium trinickel(II) orthophosphate diphosphate, KNi3(PO4)P2O7
Source: Acta Crystallogr Sect E Struct Rep Online. 2013 Dec 24;70(Pt 1):i5. doi: 10.1107/S1600536813034089 (PMC3914035; doi:10.1107/S1600536813034089)
Supplement: Supplementary file 2 [file e-70-000i5-Isup2.hkl]

#
# h,k,l, Fc-squared, Fo-squared, sigma(Fo-squared) and status flag
#
data_I
_shelx_title ' EL13_D207_DRX8_LAM_x1 in P2(1)/n'
_shelx_refln_list_code          4
_shelx_F_calc_maximum      387.84
_exptl_crystal_F_000       944.00
_reflns_d_resolution_high  0.6200
 
loop_
 _symmetry_equiv_pos_as_xyz
 'x, y, z'
 '-x+1/2, y+1/2, -z+1/2'
 '-x, -y, -z'
 'x-1/2, -y-1/2, z-1/2'
 
_cell_length_a     9.8591
_cell_length_b     9.3953
_cell_length_c     9.9778
_cell_angle_alpha  90.000
_cell_angle_beta  118.965
_cell_angle_gamma  90.000
 
_shelx_F_squared_multiplier     1.000
 
loop_
 _refln_index_h
 _refln_index_k
 _refln_index_l
 _refln_F_squared_calc
 _refln_F_squared_meas
 _refln_F_squared_sigma
 _refln_observed_status
   2   0   0     2920.33     3083.81     70.72 o
   4   0   0       94.85      117.43      6.05 o
   6   0   0   121433.13   125703.80   2459.38 o
   8   0   0       21.59       33.76      7.81 o
  10   0   0     1164.88     1126.98     40.46 o
  12   0   0     3278.58     3390.54    122.18 o
   1   1   0     2993.22     3155.99     61.79 o
   2   1   0      387.59      404.49      7.84 o
   3   1   0     4059.53     4025.27     62.15 o
   4   1   0     6827.31     6821.40     99.07 o
   5   1   0     4478.92     4434.67     68.99 o
   6   1   0     9161.06     9015.79    139.49 o
   7   1   0     3302.51     3353.88     61.51 o
   8   1   0      351.06      352.55      9.06 o
   9   1   0       18.95       19.45      3.42 o
  10   1   0     5781.77     5802.44    127.86 o
  11   1   0     3005.96     3058.33     70.45 o
  12   1   0     1788.94     1857.16     45.66 o
  13   1   0     1394.90     1413.09     43.12 o
   0   2   0       85.91       89.93      2.60 o
   1   2   0      831.73      815.59     17.17 o
   2   2   0     4468.68     4281.68     77.20 o
   3   2   0      321.58      306.74      5.54 o
   4   2   0     1356.64     1253.60     20.31 o
   5   2   0     5908.83     5666.52     95.11 o
   6   2   0      256.02      233.63      5.34 o
   7   2   0      877.56      867.91     17.94 o
   8   2   0     1227.60     1199.71     24.08 o
   9   2   0       21.22       21.60      3.35 o
  10   2   0      235.75      220.21      9.24 o
  11   2   0      479.88      500.80     16.05 o
  12   2   0      234.44      249.32     14.00 o
  13   2   0      661.52      680.20     29.36 o
   1   3   0       34.77       42.03      2.92 o
   2   3   0      302.26      285.42      6.71 o
   3   3   0     5422.86     5339.16     88.83 o
   4   3   0     4898.29     4992.21     77.33 o
   5   3   0     6882.63     6649.76    102.88 o
   6   3   0     6807.29     6618.05    115.84 o
   7   3   0     2647.27     2496.32     43.04 o
   8   3   0     2194.64     2141.41     40.90 o
   9   3   0      505.87      509.05     13.63 o
  10   3   0     4827.82     4831.97     97.94 o
  11   3   0     2672.16     2657.38     71.59 o
  12   3   0     3348.57     3327.85     89.35 o
  13   3   0      538.85      602.25     28.26 o
   1   4   0      293.45      232.23      4.49 o
   2   4   0      212.56      150.18      3.06 o
   3   4   0       12.79        3.67      1.13 o
   4   4   0     4264.44     4221.92     65.68 o
   5   4   0       71.00       68.11      4.18 o
   6   4   0     4093.30     4074.68     78.38 o
   7   4   0        4.75       10.25      2.70 o
   8   4   0      458.72      449.97     10.15 o
   9   4   0        5.15        8.28      2.73 o
  10   4   0        1.49        3.67      3.32 o
  11   4   0       47.43       58.30      8.65 o
  12   4   0      311.69      291.94     17.61 o
  13   4   0      589.76      639.26     35.43 o
   1   5   0     2598.12     2559.01     36.83 o
   2   5   0       25.33       22.37      2.73 o
   3   5   0     4207.33     4150.92     64.95 o
   4   5   0     4072.85     4127.48     60.82 o
   5   5   0     5299.48     5155.49     80.32 o
   6   5   0      132.30      131.49      4.83 o
   7   5   0       15.11       19.85      2.17 o
   8   5   0      384.25      378.58      9.89 o
   9   5   0        0.49        3.58      3.38 o
  10   5   0     6449.67     6540.35    249.72 o
  11   5   0     1445.71     1451.52     51.43 o
  12   5   0       23.17       24.23      7.10 o
  13   5   0       80.20       92.57     11.78 o
   0   6   0      269.04      338.03      8.02 o
   1   6   0    32925.53    34100.18    535.34 o
   2   6   0       84.40       89.66      3.13 o
   3   6   0      278.27      273.29      5.92 o
   4   6   0      199.05      199.05      4.49 o
   5   6   0    14118.71    13768.40    252.97 o
   6   6   0      391.48      379.08      8.99 o
   7   6   0     2284.42     2139.38     45.02 o
   8   6   0      345.01      332.67     10.59 o
   9   6   0      162.41      163.32      8.82 o
  10   6   0      148.76      158.02      9.37 o
  11   6   0      578.87      572.19     22.22 o
  12   6   0      758.46      722.10     31.17 o
   1   7   0     4108.28     4246.43     69.11 o
   2   7   0      639.90      653.51     11.86 o
   3   7   0     9209.38     9050.17    140.48 o
   4   7   0       52.87       52.36      2.72 o
   5   7   0    17759.00    17668.07    445.81 o
   6   7   0      153.40      163.92      6.81 o
   7   7   0      111.81      124.68      5.98 o
   8   7   0      237.55      245.38     10.48 o
   9   7   0     1701.70     1718.82     43.62 o
  10   7   0      385.78      381.66     17.53 o
  11   7   0     9334.68     9388.68    245.47 o
  12   7   0       12.32       11.95      6.33 o
   0   8   0    37017.10    37116.97    992.25 o
   1   8   0     1376.40     1273.82     19.94 o
   2   8   0     2527.53     2570.34     41.81 o
   3   8   0      109.71      110.63      4.27 o
   4   8   0     1470.30     1472.36     26.63 o
   5   8   0      505.27      490.29     14.98 o
   6   8   0    11810.43    11277.71    222.13 o
   7   8   0       66.45       66.87      4.86 o
   8   8   0     1936.79     1886.67     47.10 o
   9   8   0      261.58      260.86     15.10 o
  10   8   0      953.00      995.49     28.73 o
  11   8   0       32.28       37.16      6.68 o
   1   9   0       86.25       94.60      7.47 o
   2   9   0       49.23       36.70      3.77 o
   3   9   0      153.33      170.74      6.24 o
   4   9   0     1317.46     1263.51     25.68 o
   5   9   0     2307.37     2327.58     49.07 o
   6   9   0     1295.09     1284.45     33.12 o
   7   9   0      854.12      872.22     24.64 o
   8   9   0       22.45       19.46      4.93 o
   9   9   0      279.06      292.58     12.87 o
  10   9   0     2511.90     2553.68     64.84 o
  11   9   0     4078.95     4103.27    123.84 o
   0  10   0     6076.17     5901.05    189.30 o
   1  10   0     7792.93     7128.00    159.67 o
   2  10   0       23.30       35.49     12.50 o
   3  10   0       25.27       32.09      3.89 o
   4  10   0        4.52        6.39      3.28 o
   5  10   0     8909.28     8664.40    194.11 o
   6  10   0     2804.70     2775.56     66.66 o
   7  10   0      767.79      717.98     30.23 o
   8  10   0      126.13      122.25      8.89 o
   9  10   0      394.47      419.83     17.97 o
  10  10   0       25.63       20.61      6.07 o
   1  11   0      372.20      352.49     19.31 o
   2  11   0      540.43      520.32     32.19 o
   3  11   0      650.86      650.57     24.14 o
   4  11   0      512.18      472.29     19.96 o
   5  11   0     3556.03     3463.44     81.65 o
   6  11   0       17.15       19.39      6.42 o
   7  11   0      110.76      118.80      8.72 o
   8  11   0       14.89       13.33      5.20 o
   9  11   0      434.94      481.36     25.15 o
   0  12   0     2586.52     2472.43    115.40 o
   1  12   0      934.08      856.35     31.98 o
   2  12   0      336.62      336.69     18.36 o
   3  12   0        0.31        5.89      5.68 o
   4  12   0      402.56      372.35     21.95 o
   5  12   0      302.23      267.66     18.68 o
   6  12   0      950.55      971.63     52.97 o
   7  12   0      456.68      425.37     24.22 o
   8  12   0     1587.25     1544.95     59.07 o
   1  13   0      845.33      822.57     35.89 o
   2  13   0     1705.72     1681.41     53.35 o
   3  13   0       10.28       12.02      8.65 o
   4  13   0       12.81       17.85     10.81 o
   5  13   0     3540.54     3297.91    113.45 o
   6  13   0      547.77      550.85     34.88 o
   7  13   0       98.13       99.66     13.45 o
   0  14   0     6085.41     5891.27    277.26 o
   1  14   0     5029.83     5066.47    138.47 o
   2  14   0      173.37      192.80     17.68 o
   3  14   0       11.39       22.16     10.39 o
   4  14   0       48.16       47.96     15.62 o
   5  14   0     1640.44     1629.68     64.01 o
   1  15   0     3255.70     3141.23    112.42 o
 -13   0   1    13481.56    14458.41    445.66 o
 -11   0   1      428.57      425.38     19.97 o
  -9   0   1    14357.54    14089.80    360.63 o
  -7   0   1    61031.24    63102.55   1603.89 o
  -5   0   1     1951.17     2117.35     53.49 o
  -3   0   1     9459.97     9536.72    170.91 o
   1   0   1     3735.41     3798.75    140.54 o
   3   0   1     1137.13     1120.13     35.62 o
   5   0   1     7276.32     7410.75    161.45 o
   7   0   1        8.61       20.06      4.33 o
   9   0   1     3154.17     3282.03    104.87 o
  11   0   1     1887.01     1907.72     71.78 o
  13   0   1     1084.18     1159.40     66.22 o
 -14   1   1      161.95      175.67     13.15 o
 -13   1   1     1918.05     2003.63     49.59 o
 -12   1   1      320.57      326.02     13.05 o
 -11   1   1       12.64       20.75      4.33 o
 -10   1   1     3366.52     3532.05     72.47 o
  -9   1   1     2934.58     2870.30     59.05 o
  -8   1   1       27.10       37.11      3.45 o
  -7   1   1      164.18      172.05      5.01 o
  -6   1   1        1.87        6.68      1.65 o
  -5   1   1      466.34      449.32      7.99 o
  -4   1   1     6775.30     6859.54    102.43 o
  -3   1   1    41684.68    42465.87    761.67 o
  -2   1   1     5059.33     5311.07     83.13 o
  -1   1   1     3956.87     4060.29     70.38 o
   0   1   1      851.74      890.55     13.94 o
   1   1   1        2.07        0.00      0.83 o
   2   1   1      935.95     1059.40     22.74 o
   3   1   1    29871.15    28588.48    505.39 o
   4   1   1    17858.21    18493.50    273.60 o
   5   1   1      126.41      140.23      3.48 o
   6   1   1      156.34      133.49      5.89 o
   7   1   1      463.72      453.51     11.49 o
   8   1   1        5.49        7.64      2.70 o
   9   1   1     5007.96     4926.66    109.15 o
  10   1   1     2405.68     2354.08     54.96 o
  11   1   1     2327.05     2319.11     55.23 o
  12   1   1      143.19      146.86     11.27 o
  13   1   1       52.74       65.54      8.77 o
 -14   2   1       39.36       50.16      8.27 o
 -13   2   1      368.16      402.41     17.97 o
 -12   2   1     2538.60     2591.48     60.99 o
 -11   2   1       80.86       89.68      5.93 o
 -10   2   1     1028.89     1054.52     24.69 o
  -9   2   1      877.10      875.12     20.28 o
  -8   2   1     2570.01     2632.08     49.20 o
  -7   2   1      168.42      162.97      5.40 o
  -6   2   1     1836.37     1793.71     28.84 o
  -5   2   1      250.74      240.14      4.86 o
  -4   2   1       54.99       66.45      2.31 o
  -3   2   1     5227.10     5309.25    102.53 o
  -2   2   1    16681.86    15777.59    431.09 o
  -1   2   1     1188.60     1271.25     25.64 o
   0   2   1     1351.05     1377.70     17.54 o
   1   2   1     1789.60     1694.58     26.98 o
   2   2   1     2218.15     2380.16     37.13 o
   3   2   1      209.90      123.34      3.43 o
   4   2   1     2866.22     2935.64     43.35 o
   5   2   1       57.35       59.20      2.52 o
   6   2   1     1521.51     1441.21     27.85 o
   7   2   1     1298.27     1229.88     24.52 o
   8   2   1     7465.51     7732.32    151.08 o
   9   2   1      348.33      350.98     13.41 o
  10   2   1       74.00       76.50      6.10 o
  11   2   1      162.71      138.54      9.67 o
  12   2   1      178.19      170.76     11.76 o
  13   2   1      575.09      591.18     23.33 o
 -14   3   1       63.88       56.08     10.00 o
 -13   3   1        4.47       10.01      7.10 o
 -12   3   1     1267.01     1257.58     46.28 o
 -11   3   1      546.74      564.48     16.07 o
 -10   3   1     2033.53     2037.09     43.49 o
  -9   3   1      420.07      439.53     10.96 o
  -8   3   1     7862.60     7816.71    140.80 o
  -7   3   1     6322.50     6189.55    103.02 o
  -6   3   1       40.43       56.28      3.25 o
  -5   3   1        4.88        5.34      3.56 o
  -4   3   1     2054.74     2109.25     56.90 o
  -3   3   1    11318.39    10605.64    415.02 o
  -2   3   1    49414.67    43589.76   1810.47 o
  -1   3   1    28288.67    29748.39    508.99 o
   0   3   1     3101.74     3174.28     53.02 o
   1   3   1      458.82      530.37      7.64 o
   2   3   1      387.21      447.44      7.76 o
   3   3   1    23808.82    23715.10    490.41 o
   4   3   1    23376.43    22428.82    342.69 o
   5   3   1     3685.99     3579.84     56.46 o
   6   3   1      157.33      153.16      4.64 o
   7   3   1       98.03       94.09      4.26 o
   8   3   1      178.16      188.98      7.80 o
   9   3   1     3123.76     3122.66     81.79 o
  10   3   1     2298.20     2191.15     59.68 o
  11   3   1      170.43      161.52     10.22 o
  12   3   1       26.51       24.95      6.53 o
  13   3   1       46.76       63.74     11.62 o
 -13   4   1     7475.77     7928.22    248.58 o
 -12   4   1      200.57      201.83     13.18 o
 -11   4   1      126.17      125.40     12.56 o
 -10   4   1       38.73       46.26      4.68 o
  -9   4   1      203.61      183.67      6.69 o
  -8   4   1       35.94       47.87      5.50 o
  -7   4   1    21178.71    21185.09    346.77 o
  -6   4   1      432.60      415.32      9.76 o
  -5   4   1     2993.81     2814.59     81.21 o
  -4   4   1      494.09      525.35     17.91 o
  -3   4   1        0.31        0.51      1.69 o
  -2   4   1     2238.62     2314.35     39.58 o
  -1   4   1    29846.98    30061.16    519.19 o
   0   4   1      255.16      232.57      4.75 o
   1   4   1     7257.76     7228.10    104.72 o
   2   4   1     2042.91     2016.95     34.34 o
   3   4   1     8134.59     8023.41    131.92 o
   4   4   1     2895.09     2814.42     44.64 o
   5   4   1     5934.44     5737.92     89.45 o
   6   4   1     2194.67     2123.45     39.54 o
   7   4   1      235.60      233.17      6.63 o
   8   4   1     1112.06     1053.55     22.07 o
   9   4   1    10739.71    10788.39    235.92 o
  10   4   1     1072.47     1024.69     30.99 o
  11   4   1       88.98       88.28      8.30 o
  12   4   1      691.41      647.96     29.12 o
 -13   5   1      635.08      654.73     29.76 o
 -12   5   1      738.29      737.42     26.72 o
 -11   5   1      956.86      925.21     30.30 o
 -10   5   1      758.48      783.00     22.52 o
  -9   5   1     1134.40     1102.92     25.28 o
  -8   5   1      183.53      176.65      6.12 o
  -7   5   1      919.51      891.55     18.36 o
  -6   5   1      793.06      772.77     16.37 o
  -5   5   1      179.28      188.75      6.94 o
  -4   5   1      263.83      252.29      6.57 o
  -3   5   1     2809.16     2811.52     72.08 o
  -2   5   1     6102.24     6348.49     87.67 o
  -1   5   1      494.85      601.25      9.99 o
   0   5   1      374.35      413.16      6.76 o
   1   5   1      592.79      584.50     11.03 o
   2   5   1     3186.56     3278.90     48.31 o
   3   5   1    27351.84    27451.07    529.55 o
   4   5   1     2440.91     2358.85     37.78 o
   5   5   1      334.86      354.93      7.53 o
   6   5   1      726.03      725.78     14.38 o
   7   5   1      118.76      124.79      5.48 o
   8   5   1     3696.78     3535.22     72.87 o
   9   5   1     9300.45     9090.80    181.69 o
  10   5   1      471.82      472.99     18.39 o
  11   5   1      377.59      375.04     19.64 o
  12   5   1      125.83      123.04     15.62 o
 -13   6   1      479.36      477.87     24.56 o
 -12   6   1     1122.23     1175.84     38.39 o
 -11   6   1      254.59      256.86     13.45 o
 -10   6   1      354.95      349.87     13.89 o
  -9   6   1      511.13      517.40     14.12 o
  -8   6   1    19825.44    19120.53    373.48 o
  -7   6   1     2177.74     2026.59     42.33 o
  -6   6   1     1266.30     1217.30     22.27 o
  -5   6   1     1672.51     1650.90     40.87 o
  -4   6   1      337.28      341.41      6.59 o
  -3   6   1      202.87      227.17      4.87 o
  -2   6   1    12371.18    12618.60    195.90 o
  -1   6   1     7882.38     7747.71    109.09 o
   0   6   1     1811.38     1764.31     31.17 o
   1   6   1     1599.15     1623.78     26.61 o
   2   6   1     1850.79     1875.71     28.57 o
   3   6   1     3280.45     3283.21     49.10 o
   4   6   1      323.18      310.01      7.47 o
   5   6   1    10779.34    10526.34    174.57 o
   6   6   1     6146.14     5885.95    107.07 o
   7   6   1       10.89        9.96      3.09 o
   8   6   1     8200.55     7796.44    175.62 o
   9   6   1      498.84      520.34     17.22 o
  10   6   1     1096.26     1087.23     35.45 o
  11   6   1     4693.96     4537.29    145.67 o
  12   6   1     1130.47     1148.19     44.55 o
 -12   7   1      174.79      188.92     12.69 o
 -11   7   1      183.37      188.72     10.73 o
 -10   7   1       77.92       76.58      6.59 o
  -9   7   1       50.97       58.96      5.30 o
  -8   7   1     6337.83     6135.61    122.84 o
  -7   7   1      294.97      254.49      8.10 o
  -6   7   1      700.06      694.34     15.18 o
  -5   7   1     1988.96     1946.75     43.83 o
  -4   7   1      171.69      177.33      4.48 o
  -3   7   1     4450.39     4324.09     72.60 o
  -2   7   1    31992.44    31362.29    530.22 o
  -1   7   1      155.78      131.50      4.54 o
   0   7   1     1523.84     1488.66     22.66 o
   1   7   1     2294.96     2393.17     36.27 o
   2   7   1      963.02      967.18     16.87 o
   3   7   1     5539.95     5635.57     88.56 o
   4   7   1    14060.00    14190.79    234.40 o
   5   7   1      325.95      324.60      8.62 o
   6   7   1       30.74       29.40      3.04 o
   7   7   1      679.24      651.52     19.28 o
   8   7   1      204.90      196.63      9.74 o
   9   7   1      546.75      545.33     18.15 o
  10   7   1       15.16       21.40      5.68 o
  11   7   1       32.02       42.28      8.00 o
 -12   8   1      102.29      108.90     10.68 o
 -11   8   1      118.22      140.69      9.64 o
 -10   8   1      134.07      137.31      8.84 o
  -9   8   1       81.47       88.76      7.81 o
  -8   8   1      562.47      556.85     15.12 o
  -7   8   1    11833.11    11293.05    222.66 o
  -6   8   1       25.22       28.12      3.55 o
  -5   8   1       75.67       80.45      3.84 o
  -4   8   1     1599.28     1599.16     28.68 o
  -3   8   1     1157.38     1128.36     20.92 o
  -2   8   1      128.98      141.62      4.21 o
  -1   8   1     9792.37     9468.04    146.01 o
   0   8   1      239.09      219.56      9.84 o
   1   8   1      462.87      499.69     10.01 o
   2   8   1     2999.03     3003.14     51.68 o
   3   8   1      222.11      222.91      8.01 o
   4   8   1     1552.49     1468.77     28.90 o
   5   8   1      681.94      673.77     15.18 o
   6   8   1      900.71      887.73     24.42 o
   7   8   1      112.06      114.94     11.62 o
   8   8   1      809.47      772.92     23.09 o
   9   8   1      254.01      272.38     14.06 o
  10   8   1     1317.35     1321.51     40.74 o
  11   8   1       42.90       53.97      8.89 o
 -11   9   1       65.89       78.68      7.71 o
 -10   9   1       41.64       51.02      6.34 o
  -9   9   1       69.13       73.38      6.94 o
  -8   9   1     1699.43     1688.70     42.93 o
  -7   9   1       59.32       61.70      4.53 o
  -6   9   1       93.30       92.48      5.19 o
  -5   9   1      725.19      715.32     17.48 o
  -4   9   1      431.07      427.35     10.64 o
  -3   9   1     2660.00     2646.54     50.15 o
  -2   9   1     9253.31     9149.97    158.89 o
  -1   9   1      528.88      570.35     16.53 o
   0   9   1      153.46      139.74      6.46 o
   1   9   1      267.56      289.74     10.92 o
   2   9   1     2059.29     2090.78     44.44 o
   3   9   1     7102.35     7296.78    145.57 o
   4   9   1     9847.41     9893.88    257.48 o
   5   9   1       53.10       50.61      4.66 o
   6   9   1      880.67      911.22     25.20 o
   7   9   1        2.00        2.71      3.65 o
   8   9   1      511.14      494.76     17.17 o
   9   9   1     4729.98     4729.23    110.47 o
  10   9   1     1443.11     1489.39     45.53 o
 -10  10   1      369.29      377.03     15.53 o
  -9  10   1      452.09      496.27     20.01 o
  -8  10   1     3044.99     3076.29     80.08 o
  -7  10   1      640.24      616.81     19.41 o
  -6  10   1     2182.89     2173.43     53.26 o
  -5  10   1      178.55      171.79      9.02 o
  -4  10   1      267.01      259.75     21.01 o
  -3  10   1      146.42      143.42      7.31 o
  -2  10   1     4151.74     4147.83    144.72 o
  -1  10   1      113.94      111.86     13.81 o
   0  10   1       67.79       63.13      5.96 o
   1  10   1       43.66       42.49      6.70 o
   2  10   1      700.96      727.99     25.06 o
   3  10   1      176.66      191.15      8.09 o
   4  10   1       18.55       25.35      3.97 o
   5  10   1      204.35      210.95      9.73 o
   6  10   1      809.50      783.70     23.01 o
   7  10   1       36.09       43.33      5.82 o
   8  10   1     2793.99     2695.48     66.18 o
   9  10   1      263.00      272.20     13.72 o
 -10  11   1      691.58      696.21     23.50 o
  -9  11   1      596.61      607.22     20.74 o
  -8  11   1     1637.52     1637.63     42.97 o
  -7  11   1      409.16      418.00     15.64 o
  -6  11   1     1186.70     1157.79     31.34 o
  -5  11   1     1332.53     1326.37     35.11 o
  -4  11   1      578.52      572.58     22.03 o
  -3  11   1     1102.24     1072.52     31.47 o
  -2  11   1     8970.92     8728.55    203.42 o
  -1  11   1      669.70      609.95     21.49 o
   0  11   1       51.06       62.67      7.72 o
   1  11   1      324.45      337.21     17.46 o
   2  11   1        9.42        3.83      4.61 o
   3  11   1       24.00       32.56      8.19 o
   4  11   1    10444.44    10409.72    266.61 o
   5  11   1       78.88       91.16     11.10 o
   6  11   1        9.04       14.26      4.55 o
   7  11   1       17.03       10.22      5.05 o
   8  11   1       17.58       15.90      5.64 o
   9  11   1      285.52      284.03     24.86 o
  -8  12   1      140.79      154.48     12.49 o
  -7  12   1     2495.77     2509.92    121.18 o
  -6  12   1      481.84      451.40     24.47 o
  -5  12   1     1770.11     1718.89    113.30 o
  -4  12   1      107.29      109.53     21.03 o
  -3  12   1      184.86      168.68     13.62 o
  -2  12   1      175.81      214.82     32.38 o
  -1  12   1      633.70      629.43     22.67 o
   0  12   1      355.27      370.88     20.04 o
   1  12   1     2773.79     2591.16     79.02 o
   2  12   1       71.05       75.84     10.06 o
   3  12   1     1923.92     1833.87     55.13 o
   4  12   1     1893.42     1864.44     68.34 o
   5  12   1       83.68      144.96     59.49 o
   6  12   1      134.43      140.05     15.62 o
   7  12   1       84.89       83.45     12.19 o
  -7  13   1      645.34      692.17     32.89 o
  -6  13   1        3.30       12.23      9.61 o
  -5  13   1      419.90      445.14     30.06 o
  -4  13   1      623.68      609.76     55.88 o
  -3  13   1     5853.39     5615.41    342.84 o
  -2  13   1     1236.75     1204.77     41.00 o
  -1  13   1     1142.53     1176.29     35.37 o
   0  13   1      298.89      310.55     20.06 o
   1  13   1       18.17       29.56      8.72 o
   2  13   1      561.59      558.48     31.11 o
   3  13   1    10331.56     9866.61    255.78 o
   4  13   1      226.31      265.57     30.05 o
   5  13   1      288.39      277.29     21.07 o
   6  13   1        5.08       15.15      8.48 o
  -5  14   1      119.87      118.15     31.85 o
  -4  14   1       23.95       26.17     25.23 o
  -3  14   1        5.70        7.10      9.23 o
  -2  14   1     5540.62     5555.79    150.03 o
  -1  14   1     1391.46     1337.93     67.47 o
   0  14   1      204.16      186.49     16.63 o
   1  14   1       49.56       62.02     11.32 o
   2  14   1      239.24      249.16     19.10 o
   3  14   1      961.17      930.22     74.64 o
   4  14   1      895.91      891.72     93.88 o
  -2  15   1     1491.42     1469.94     89.17 o
  -1  15   1       10.95       10.36     10.09 o
   0  15   1      291.25      297.47     25.83 o
   1  15   1        0.09        0.78      8.07 o
 -14   0   2     4463.95     4837.50    157.23 o
 -12   0   2     1547.33     1585.00     56.25 o
 -10   0   2      448.18      479.86     17.62 o
  -8   0   2     1780.33     1787.41     49.08 o
  -6   0   2     1831.53     1907.57     43.75 o
  -4   0   2    13341.78    14019.83    308.55 o
  -2   0   2      507.61      507.10     12.08 o
   0   0   2     1496.16     1649.28     39.78 o
   2   0   2     9256.25     7901.74    382.47 o
   4   0   2     1595.63     1594.74     46.60 o
   6   0   2     5873.05     5751.05    145.96 o
   8   0   2      124.83      106.94      8.89 o
  10   0   2     2627.81     2538.23     84.14 o
  12   0   2     1449.06     1449.48     77.12 o
 -14   1   2        2.81        3.62      5.36 o
 -13   1   2      145.24      156.78      9.73 o
 -12   1   2      152.14      156.12      8.98 o
 -11   1   2      255.53      273.40     10.06 o
 -10   1   2     2745.64     2847.89     59.11 o
  -9   1   2     6918.41     7255.47    132.75 o
  -8   1   2      167.80      170.85      5.23 o
  -7   1   2        1.56        2.95      1.45 o
  -6   1   2      614.87      577.05      9.28 o
  -5   1   2    16566.09    17548.44    287.36 o
  -4   1   2     1309.39     1102.55     17.39 o
  -3   1   2    47216.00    49588.24   1138.28 o
  -2   1   2     2422.74     2660.24     72.43 o
  -1   1   2       29.24       22.44      2.55 o
   0   1   2     2210.46     2118.09     41.50 o
   1   1   2    20274.72    18632.44    365.63 o
   2   1   2     2059.54     2397.42     52.41 o
   3   1   2     9176.91     9338.39    167.90 o
   4   1   2     5960.06     5919.69    141.40 o
   5   1   2     1501.40     1541.00     29.81 o
   6   1   2        8.05       10.93      2.81 o
   7   1   2      858.09      803.14     18.60 o
   8   1   2      404.02      411.79     13.03 o
   9   1   2        1.26        2.46      3.13 o
  10   1   2      684.91      701.80     20.30 o
  11   1   2     1894.39     1881.65     53.60 o
  12   1   2      834.26      858.76     29.38 o
 -14   2   2      203.15      203.02     17.28 o
 -13   2   2        5.37       11.15      4.88 o
 -12   2   2      508.84      528.58     20.28 o
 -11   2   2       63.31       68.31      5.39 o
 -10   2   2        0.26       17.78      4.78 o
  -9   2   2     7874.64     8026.13    158.71 o
  -8   2   2     2842.36     2859.99     49.63 o
  -7   2   2     3029.81     3055.53     49.00 o
  -6   2   2     1190.43     1175.48     16.59 o
  -5   2   2     6709.81     6733.36    105.75 o
  -4   2   2    18947.72    21543.38    433.80 o
  -3   2   2     2849.28     2992.27     47.54 o
  -2   2   2     3071.02     3123.41     48.87 o
  -1   2   2     5196.20     5278.31     75.99 o
   0   2   2     3923.77     4059.26     58.32 o
   1   2   2    66340.45    62801.60   1080.45 o
   2   2   2    17717.95    18946.01    349.50 o
   3   2   2     1063.58     1079.98     18.95 o
   4   2   2      524.90      651.50     12.50 o
   5   2   2      213.83      215.60      5.57 o
   6   2   2      391.25      382.57     11.43 o
   7   2   2    33966.82    33314.95    638.76 o
   8   2   2      932.20      979.68     22.46 o
   9   2   2      611.75      616.10     17.71 o
  10   2   2      375.99      380.64     17.99 o
  11   2   2      103.57      121.28      9.93 o
  12   2   2        7.62       10.10      5.81 o
 -14   3   2       86.33       71.00     10.66 o
 -13   3   2       54.54       61.02      8.42 o
 -12   3   2       73.92       88.17      8.03 o
 -11   3   2        2.22        7.75      4.03 o
 -10   3   2     8793.81     8931.85    176.94 o
  -9   3   2    14696.15    15350.64    274.13 o
  -8   3   2       73.53       79.56      4.22 o
  -7   3   2      735.75      744.83     14.03 o
  -6   3   2      392.48      380.48      8.07 o
  -5   3   2     1939.56     1910.92     44.41 o
  -4   3   2    34819.28    33997.33    610.41 o
  -3   3   2    16902.44    16514.88    271.87 o
  -2   3   2     5869.39     5649.80    100.53 o
  -1   3   2      292.27      301.09      5.42 o
   0   3   2     3461.87     3446.11     45.51 o
   1   3   2     1185.82     1197.37     18.21 o
   2   3   2    20605.11    21660.97    332.30 o
   3   3   2     3053.34     3239.53     47.82 o
   4   3   2     9869.00     9799.93    150.99 o
   5   3   2      358.49      351.28      8.15 o
   6   3   2     5745.10     5683.99    118.16 o
   7   3   2     2261.55     2046.96     48.52 o
   8   3   2       51.73       56.05      5.31 o
   9   3   2        2.69        8.34      3.88 o
  10   3   2     2124.50     2051.57     56.64 o
  11   3   2     1550.02     1542.73     45.19 o
  12   3   2     2397.44     2460.93     68.97 o
 -14   4   2     2993.67     3196.04    147.43 o
 -13   4   2      306.03      298.43     16.50 o
 -12   4   2      513.87      526.11     21.34 o
 -11   4   2     3374.03     3503.39     85.45 o
 -10   4   2       99.18      101.42      6.09 o
  -9   4   2     1449.99     1353.30     30.14 o
  -8   4   2     1091.42     1065.18     21.53 o
  -7   4   2        5.55        3.74      3.73 o
  -6   4   2      469.47      464.56     12.27 o
  -5   4   2     7539.06     7391.34    148.15 o
  -4   4   2     7440.31     7546.64    136.76 o
  -3   4   2      991.95      931.62     17.40 o
  -2   4   2      525.28      459.75      8.14 o
  -1   4   2     1596.59     1774.72     25.15 o
   0   4   2     3309.02     3414.24     47.66 o
   1   4   2     7160.66     7199.63    104.63 o
   2   4   2    25008.12    25498.92    391.78 o
   3   4   2      196.75      228.20      4.95 o
   4   4   2     1660.53     1625.60     28.84 o
   5   4   2      465.63      421.96      8.79 o
   6   4   2     5394.32     5197.82     87.35 o
   7   4   2      813.97      770.18     18.43 o
   8   4   2     2444.79     2356.54     55.21 o
   9   4   2      434.91      410.01     13.94 o
  10   4   2       36.50       36.11      5.98 o
  11   4   2        0.40        4.36      4.98 o
  12   4   2     1356.61     1415.22     43.08 o
 -13   5   2      123.09      117.88     10.76 o
 -12   5   2      908.42      948.93     32.08 o
 -11   5   2      543.41      559.70     20.84 o
 -10   5   2     6850.57     6943.02    157.67 o
  -9   5   2     2895.58     2830.91     53.25 o
  -8   5   2      199.16      203.31      6.07 o
  -7   5   2     1347.56     1376.24     34.78 o
  -6   5   2       41.76       39.31      3.91 o
  -5   5   2       63.18       60.51      5.45 o
  -4   5   2    58330.57    54284.44   1059.54 o
  -3   5   2     3270.46     3135.79     50.01 o
  -2   5   2      803.46      754.30     12.11 o
  -1   5   2     5795.32     6066.15    112.38 o
   0   5   2       37.57       44.69      1.73 o
   1   5   2      492.60      442.70      7.27 o
   2   5   2    42616.65    42404.42    693.15 o
   3   5   2      917.53      889.76     17.80 o
   4   5   2     2161.76     2157.15     37.41 o
   5   5   2      913.50      856.37     15.57 o
   6   5   2     1560.68     1521.25     33.09 o
   7   5   2      127.39      145.61      7.59 o
   8   5   2     3182.47     3088.99     71.16 o
   9   5   2      138.71      142.92      8.42 o
  10   5   2     1653.00     1575.44     47.81 o
  11   5   2      243.09      253.16     16.04 o
  12   5   2     1913.08     1917.94     68.55 o
 -13   6   2      105.08      106.18     10.30 o
 -12   6   2     1495.11     1486.75     49.79 o
 -11   6   2      536.58      528.55     20.42 o
 -10   6   2     4743.70     4927.55    142.08 o
  -9   6   2      102.52      111.30      9.09 o
  -8   6   2       15.50       21.19      2.35 o
  -7   6   2      251.80      267.82     13.39 o
  -6   6   2     2062.71     2028.72     43.64 o
  -5   6   2    10863.35    10597.20    210.35 o
  -4   6   2    21656.20    21741.67    388.05 o
  -3   6   2     3522.43     3525.12     52.42 o
  -2   6   2      569.65      592.04     10.92 o
  -1   6   2      596.32      618.72     10.65 o
   0   6   2      128.57      146.33      3.61 o
   1   6   2    33058.34    33234.36    479.29 o
   2   6   2     8747.29     8965.59    148.70 o
   3   6   2     1477.88     1470.34     28.35 o
   4   6   2      683.42      674.81     13.61 o
   5   6   2      180.66      174.51      7.23 o
   6   6   2      893.19      891.24     21.15 o
   7   6   2    13440.72    12830.70    253.47 o
   8   6   2       74.14       79.14      8.50 o
   9   6   2      101.01      111.41      9.19 o
  10   6   2        7.82        8.79      5.20 o
  11   6   2      123.56      136.47     12.66 o
 -13   7   2       86.27       77.54      8.83 o
 -12   7   2      205.65      212.21     12.93 o
 -11   7   2      719.51      737.51     22.29 o
 -10   7   2     2580.94     2552.71     53.98 o
  -9   7   2     9367.99     9276.41    183.65 o
  -8   7   2     3565.65     3502.86     99.68 o
  -7   7   2       74.49       62.28      7.57 o
  -6   7   2      307.38      307.10      9.56 o
  -5   7   2       79.07       89.04      6.40 o
  -4   7   2     4617.28     4662.37     78.48 o
  -3   7   2     6684.38     6557.49    102.52 o
  -2   7   2     4225.25     4313.54     99.18 o
  -1   7   2      246.56      256.94      5.75 o
   0   7   2       48.19       51.69      2.23 o
   1   7   2     1577.20     1571.87     26.11 o
   2   7   2       12.68       21.66      2.27 o
   3   7   2      815.65      811.38     15.84 o
   4   7   2      143.69      138.03      5.52 o
   5   7   2       83.18       86.22      5.22 o
   6   7   2       95.65       98.72      9.03 o
   7   7   2     1585.10     1548.40     34.87 o
   8   7   2      213.12      232.98     12.71 o
   9   7   2     1717.94     1706.39     49.88 o
  10   7   2       45.21       43.15      7.12 o
  11   7   2     1360.75     1383.38     51.40 o
 -12   8   2     1954.80     1917.11     58.94 o
 -11   8   2      552.66      553.94     21.69 o
 -10   8   2     1223.08     1225.15     34.60 o
  -9   8   2       17.15       25.54      3.45 o
  -8   8   2     2148.86     2040.82     66.58 o
  -7   8   2      453.85      438.87     10.91 o
  -6   8   2     3195.69     3115.43     81.42 o
  -5   8   2     3474.23     3364.34     62.26 o
  -4   8   2      167.54      181.35      5.17 o
  -3   8   2     2306.92     2209.17     34.40 o
  -2   8   2        6.40       11.33      2.27 o
  -1   8   2      266.91      267.86      7.27 o
   0   8   2       84.08      108.60      6.77 o
   1   8   2     1939.26     1971.38     37.93 o
   2   8   2     5708.51     5829.97    116.58 o
   3   8   2     3735.04     3803.40     77.37 o
   4   8   2       74.82       79.45      5.07 o
   5   8   2        5.57        4.85      2.93 o
   6   8   2     3794.26     3815.62     78.94 o
   7   8   2      331.57      329.40     13.18 o
   8   8   2     4195.11     4043.26    107.56 o
   9   8   2      329.83      341.30     16.55 o
  10   8   2      118.46      108.17     12.18 o
 -12   9   2       17.53       23.90      6.67 o
 -11   9   2     1361.52     1400.37     37.88 o
 -10   9   2     1903.52     1968.54     57.00 o
  -9   9   2      290.47      306.65     14.30 o
  -8   9   2      183.13      175.32     13.24 o
  -7   9   2      145.69      146.83      6.06 o
  -6   9   2      657.87      672.23     16.73 o
  -5   9   2     4335.03     4128.38     83.83 o
  -4   9   2     9759.90     9395.06    185.86 o
  -3   9   2       55.12       69.59      4.26 o
  -2   9   2       71.53       76.79      4.45 o
  -1   9   2      441.85      437.63     13.84 o
   0   9   2      927.40      881.69     28.69 o
   1   9   2     1626.48     1620.05     39.92 o
   2   9   2     9092.46     9137.45    181.60 o
   3   9   2     1071.21     1081.48     27.26 o
   4   9   2      287.16      294.85      9.78 o
   5   9   2      199.58      209.25      8.45 o
   6   9   2      356.85      336.73     13.09 o
   7   9   2       34.42       49.12      5.86 o
   8   9   2     1004.21      951.91     31.53 o
   9   9   2     1560.35     1586.91     48.12 o
  10   9   2       17.87       24.60      7.14 o
 -11  10   2      106.62      111.64      9.71 o
 -10  10   2      593.54      568.38     19.33 o
  -9  10   2     2382.48     2353.49     85.36 o
  -8  10   2      528.65      508.85     17.20 o
  -7  10   2     2116.88     2095.81     45.35 o
  -6  10   2        2.93        6.04      2.84 o
  -5  10   2     4116.61     3971.57     81.45 o
  -4  10   2     2702.42     2674.49     63.96 o
  -3  10   2      516.56      526.96     13.96 o
  -2  10   2      424.02      401.09     13.73 o
  -1  10   2     3301.30     3423.77     72.63 o
   0  10   2       37.34       48.33      6.29 o
   1  10   2    11439.60    11684.23    296.33 o
   2  10   2     1656.27     1687.57     60.25 o
   3  10   2      202.11      216.81     12.38 o
   4  10   2      287.58      300.13     10.58 o
   5  10   2      528.84      567.19     16.32 o
   6  10   2      119.28      134.38      8.90 o
   7  10   2     5128.80     5119.01    134.62 o
   8  10   2       73.09       74.40      9.94 o
   9  10   2     1771.41     1812.86     58.72 o
 -10  11   2      486.04      492.62     18.28 o
  -9  11   2     5316.71     5240.79    180.14 o
  -8  11   2      216.01      229.87     18.04 o
  -7  11   2      182.85      179.39      9.89 o
  -6  11   2        0.07        4.52      4.20 o
  -5  11   2     2317.14     2369.31     58.11 o
  -4  11   2     4720.69     4799.32    129.58 o
  -3  11   2     6417.19     6679.03    155.13 o
  -2  11   2       33.09       42.55      5.81 o
  -1  11   2        3.16        0.82      5.60 o
   0  11   2       62.64       59.97      8.43 o
   1  11   2     2484.49     2510.19     71.12 o
   2  11   2     7133.31     7183.78    185.99 o
   3  11   2     1280.65     1363.15     41.83 o
   4  11   2      127.93      136.60     14.07 o
   5  11   2        0.45        0.85      6.33 o
   6  11   2      584.87      598.72     22.67 o
   7  11   2       10.35       16.25      6.65 o
   8  11   2      953.46      949.62     38.88 o
  -9  12   2      827.26      871.57     26.80 o
  -8  12   2      469.15      463.71     17.06 o
  -7  12   2      508.61      504.48     17.88 o
  -6  12   2       52.82       63.22      8.60 o
  -5  12   2       12.41        6.54      5.71 o
  -4  12   2     3061.44     3260.80    110.93 o
  -3  12   2     2412.71     2423.84     70.81 o
  -2  12   2       51.55       59.81      8.50 o
  -1  12   2     1314.55     1294.68     43.26 o
   0  12   2     4316.55     4236.10    139.19 o
   1  12   2     2262.30     2298.62     80.57 o
   2  12   2     9150.77     9085.28    235.17 o
   3  12   2     1018.60     1007.64     34.63 o
   4  12   2        7.86        3.86      7.27 o
   5  12   2      872.93      913.97     39.57 o
   6  12   2     6078.31     6220.50    200.83 o
   7  12   2     3437.99     3365.46    115.35 o
  -7  13   2      145.24      155.72     15.29 o
  -6  13   2      105.50       87.61     12.37 o
  -5  13   2      375.52      419.61     25.80 o
  -4  13   2     6145.85     6265.60    523.65 o
  -3  13   2      110.45      137.11     18.63 o
  -2  13   2      257.33      253.91     21.66 o
  -1  13   2     1149.75     1164.73     52.56 o
   0  13   2      949.08      902.86     34.43 o
   1  13   2      631.39      623.52     26.72 o
   2  13   2      735.38      787.33     30.70 o
   3  13   2      578.89      590.46     25.56 o
   4  13   2      724.11      730.67     34.93 o
   5  13   2     1546.81     1496.83     58.85 o
  -5  14   2       33.79       31.16     16.82 o
  -4  14   2      968.13      980.35    114.36 o
  -3  14   2      179.82      156.26     30.05 o
  -2  14   2       21.63       12.92      9.78 o
  -1  14   2      972.04      929.70     72.23 o
   0  14   2      308.56      332.19     21.04 o
   1  14   2      726.75      771.66     39.25 o
   2  14   2      342.82      332.28     21.69 o
   3  14   2      313.74      364.65     25.67 o
   4  14   2       76.80       70.02     13.28 o
  -1  15   2      668.69      672.80     35.97 o
   0  15   2       94.64       85.83     15.57 o
 -15   0   3        7.03        8.22      8.04 o
 -13   0   3       26.19       23.40     12.02 o
 -11   0   3     2277.10     2391.56     66.87 o
  -9   0   3     1113.71     1192.38     39.29 o
  -7   0   3      477.55      456.86     12.85 o
  -5   0   3     5021.21     5135.02    114.27 o
  -3   0   3     1259.36     1307.88     33.18 o
  -1   0   3      565.51      515.21     14.04 o
   1   0   3      340.79      273.67      7.76 o
   3   0   3     1161.80     1236.27     32.12 o
   5   0   3       42.54       47.28      6.13 o
   7   0   3     5585.88     5527.54    278.18 o
   9   0   3     3058.00     3091.64    100.49 o
  11   0   3      180.61      162.27     21.64 o
 -15   1   3      308.76      343.57     18.27 o
 -14   1   3     1040.89     1063.28     30.23 o
 -13   1   3     2688.31     2747.27     59.62 o
 -12   1   3     6427.75     6667.92    134.48 o
 -11   1   3     3534.02     3769.67     71.69 o
 -10   1   3     5695.70     5988.46    110.73 o
  -9   1   3     4396.63     4642.80     86.04 o
  -8   1   3     1366.37     1379.35     23.63 o
  -7   1   3    10204.05    11138.95    163.53 o
  -6   1   3     3893.19     3859.95     57.45 o
  -5   1   3     2563.53     2465.93     37.13 o
  -4   1   3      209.61      230.60      4.53 o
  -3   1   3    17810.03    18573.12    315.52 o
  -2   1   3     3248.48     3510.53     74.18 o
  -1   1   3    19425.82    20093.25    352.71 o
   0   1   3     1362.21     1338.04     24.12 o
   1   1   3     2953.49     2973.52     59.43 o
   2   1   3     4785.12     4775.13     73.27 o
   3   1   3     2906.17     2729.22     46.01 o
   4   1   3    14315.51    13588.95    239.37 o
   5   1   3     9417.13     9151.23    200.03 o
   6   1   3     5216.37     5135.75    101.41 o
   7   1   3     2324.28     2280.22     53.31 o
   8   1   3     1005.20      968.32     24.99 o
   9   1   3        9.85       13.07      4.14 o
  10   1   3     5575.55     5456.04    141.51 o
  11   1   3     2381.03     2374.41     66.44 o
  12   1   3     1648.41     1593.89     60.08 o
 -14   2   3      275.58      320.36     24.79 o
 -13   2   3        2.98       10.32      5.16 o
 -12   2   3     6521.88     6733.62    135.68 o
 -11   2   3     1184.78     1190.92     27.72 o
 -10   2   3       21.52       24.69      3.30 o
  -9   2   3       96.90       93.54      4.88 o
  -8   2   3      490.62      532.09      9.91 o
  -7   2   3      115.42      139.37      3.78 o
  -6   2   3    68455.51    71427.55   1151.23 o
  -5   2   3     5554.81     6212.38    107.70 o
  -4   2   3      885.48      940.06     16.28 o
  -3   2   3      133.04      118.18      5.06 o
  -2   2   3     8130.44     8160.66    133.08 o
  -1   2   3     3688.79     3861.68     59.58 o
   0   2   3   102148.76    95378.44   3098.93 o
   1   2   3      188.59      161.80      4.03 o
   2   2   3      133.50      143.06      3.99 o
   3   2   3      214.30      216.11      8.75 o
   4   2   3      935.58      925.18     17.19 o
   5   2   3     4254.11     4106.10     74.28 o
   6   2   3    11583.30    11568.64    250.09 o
   7   2   3      114.82      101.39      5.70 o
   8   2   3      146.49      130.26      6.86 o
   9   2   3       63.20       66.36      6.87 o
  10   2   3      822.04      811.74     26.86 o
  11   2   3      302.21      327.71     16.88 o
  12   2   3       22.87       35.32      9.74 o
 -14   3   3        1.17        8.37      6.37 o
 -13   3   3       40.07       39.30      6.57 o
 -12   3   3     2111.63     2178.00     53.90 o
 -11   3   3      412.13      401.90     16.55 o
 -10   3   3     1593.62     1640.67     40.48 o
  -9   3   3        4.79        6.82      2.45 o
  -8   3   3       33.15       26.91      2.68 o
  -7   3   3       18.48       19.35      1.97 o
  -6   3   3     4003.48     4424.81     70.54 o
  -5   3   3      326.74      369.69      8.23 o
  -4   3   3      777.66      822.97     15.05 o
  -3   3   3      466.13      517.33     10.12 o
  -2   3   3     4732.48     4799.11     78.98 o
  -1   3   3     8248.08     9033.36    165.49 o
   0   3   3     1663.19     1758.19     27.58 o
   1   3   3     1541.96     1525.53     24.38 o
   2   3   3      364.35      406.71      7.73 o
   3   3   3       39.60       41.72      3.23 o
   4   3   3    12534.53    12422.39    189.96 o
   5   3   3     4336.41     4179.63     75.76 o
   6   3   3     2035.04     1870.95     43.07 o
   7   3   3      334.95      312.33     10.00 o
   8   3   3       77.96       77.47      6.50 o
   9   3   3      745.23      761.77     25.00 o
  10   3   3     5673.25     5490.30    142.43 o
  11   3   3      182.56      182.79     12.21 o
 -14   4   3      331.56      340.31     18.75 o
 -13   4   3        1.44        3.30      5.60 o
 -12   4   3        2.64        3.35      4.93 o
 -11   4   3     2509.03     2585.45     61.79 o
 -10   4   3       20.60       31.96      3.83 o
  -9   4   3      632.76      647.53     18.04 o
  -8   4   3       46.82       44.60      3.37 o
  -7   4   3     6288.27     6400.79    128.75 o
  -6   4   3      206.69      235.68      7.69 o
  -5   4   3     8190.60     7992.49    144.59 o
  -4   4   3     1784.93     1908.28     36.40 o
  -3   4   3       18.55        2.00      2.33 o
  -2   4   3       15.72       14.21      1.35 o
  -1   4   3    29314.50    29598.67    568.91 o
   0   4   3      275.39      261.64      5.82 o
   1   4   3      317.04      290.30      5.54 o
   2   4   3     1011.58     1034.05     19.72 o
   3   4   3      526.01      540.98      9.87 o
   4   4   3      114.70      125.09      4.37 o
   5   4   3     5436.96     5139.49    101.48 o
   6   4   3      156.76      123.90      6.76 o
   7   4   3      964.20      964.38     33.55 o
   8   4   3        2.16        1.08      3.53 o
   9   4   3       17.49       16.74      4.97 o
  10   4   3      177.53      198.78     11.94 o
  11   4   3       19.06       20.01      6.17 o
 -14   5   3      179.19      178.93     13.78 o
 -13   5   3     2806.00     2841.01     92.37 o
 -12   5   3      711.00      692.19     24.98 o
 -11   5   3     4406.04     4293.18    115.46 o
 -10   5   3      132.89      137.27      7.45 o
  -9   5   3     1502.10     1494.84     29.41 o
  -8   5   3      615.14      617.22     15.64 o
  -7   5   3     3779.21     3722.80     85.87 o
  -6   5   3      766.40      768.76     17.13 o
  -5   5   3     1160.79     1138.44     23.36 o
  -4   5   3        1.56        3.60      1.99 o
  -3   5   3     3898.66     3875.17     56.72 o
  -2   5   3      258.83      263.33      5.43 o
  -1   5   3     2318.35     2304.41     36.49 o
   0   5   3      820.58      811.94     13.73 o
   1   5   3     4235.93     4192.07     64.84 o
   2   5   3       85.01       79.21      2.72 o
   3   5   3     1459.24     1491.14     28.36 o
   4   5   3     4449.26     4447.73     88.17 o
   5   5   3    10785.51    10572.71    230.80 o
   6   5   3     1280.98     1320.88     32.89 o
   7   5   3     4758.91     4575.53    103.06 o
   8   5   3      331.14      314.84     14.58 o
   9   5   3       41.22       33.12      5.49 o
  10   5   3     2253.48     2258.90     62.90 o
  11   5   3     2581.10     2620.32     72.70 o
 -13   6   3      781.73      763.81     28.32 o
 -12   6   3     4512.27     4419.92    120.22 o
 -11   6   3      615.53      650.19     20.13 o
 -10   6   3      656.08      644.93     18.16 o
  -9   6   3       73.64       78.99      5.98 o
  -8   6   3      592.90      607.64     22.79 o
  -7   6   3      149.02      162.58      8.87 o
  -6   6   3    22468.84    22348.30    439.04 o
  -5   6   3        5.65        9.04      2.97 o
  -4   6   3     2052.46     2079.07     34.44 o
  -3   6   3       46.77       51.57      2.36 o
  -2   6   3       23.89       31.26      2.27 o
  -1   6   3      441.40      416.98      8.68 o
   0   6   3    22147.25    21892.18    314.06 o
   1   6   3     1116.14     1106.82     17.52 o
   2   6   3     2665.81     2667.76     45.74 o
   3   6   3      514.13      547.68     12.50 o
   4   6   3      314.37      319.54     10.41 o
   5   6   3      655.58      597.71     17.09 o
   6   6   3     2055.43     2046.96     48.76 o
   7   6   3      101.77       95.54      6.78 o
   8   6   3      446.01      428.24     16.49 o
   9   6   3      251.72      238.22     11.58 o
  10   6   3     1887.55     1863.52     53.33 o
  11   6   3      897.23      901.63     37.33 o
 -13   7   3       44.35       49.87      9.49 o
 -12   7   3       19.06       36.13      6.20 o
 -11   7   3     4762.08     4689.07    108.62 o
 -10   7   3     2363.99     2338.13     49.34 o
  -9   7   3      612.05      625.77     24.36 o
  -8   7   3      539.97      544.17     21.33 o
  -7   7   3      186.88      191.65     12.55 o
  -6   7   3      688.71      653.96     26.57 o
  -5   7   3     1211.95     1315.11     40.11 o
  -4   7   3       27.48       28.92      2.04 o
  -3   7   3     2992.15     2932.00     47.51 o
  -2   7   3     2577.32     2554.56     43.99 o
  -1   7   3     1121.72     1135.48     22.50 o
   0   7   3        3.18       15.26      4.96 o
   1   7   3      357.38      363.03      9.01 o
   2   7   3       10.66       20.65      3.39 o
   3   7   3      485.78      500.12     14.16 o
   4   7   3     7536.76     7619.90    151.89 o
   5   7   3     4155.86     4118.63     93.08 o
   6   7   3      852.01      888.65     24.08 o
   7   7   3      938.86      936.97     25.80 o
   8   7   3      772.25      759.84     26.40 o
   9   7   3      262.04      234.44     14.04 o
  10   7   3     5381.66     5558.55    146.57 o
 -12   8   3     4400.48     4290.58    117.13 o
 -11   8   3     2335.60     2311.23     56.97 o
 -10   8   3       12.65       18.98      2.86 o
  -9   8   3      111.33      105.58      7.23 o
  -8   8   3      173.21      160.30     12.34 o
  -7   8   3     6909.99     7032.86    184.82 o
  -6   8   3     5763.96     5707.15    138.50 o
  -5   8   3    11881.72    11400.50    223.75 o
  -4   8   3       96.78       97.74      4.14 o
  -3   8   3        0.06        5.45      2.21 o
  -2   8   3      281.00      269.01      7.82 o
  -1   8   3    20122.29    20359.79    410.86 o
   0   8   3     3648.79     3708.96     96.93 o
   1   8   3     5638.48     5833.46    117.33 o
   2   8   3      177.47      183.06      6.98 o
   3   8   3       27.90       31.00      3.64 o
   4   8   3       66.63       56.00      4.51 o
   5   8   3     5607.88     5669.82    126.81 o
   6   8   3     3166.10     3231.26     75.17 o
   7   8   3       46.65       55.74      9.71 o
   8   8   3      126.36      125.25     10.34 o
   9   8   3      986.54      999.13     33.79 o
  10   8   3      133.23      117.52     11.55 o
 -12   9   3      118.05      104.82      9.41 o
 -11   9   3     7935.16     8013.38    251.30 o
 -10   9   3       42.67       46.11      4.10 o
  -9   9   3     1475.30     1410.91     36.29 o
  -8   9   3       41.40       49.78      3.40 o
  -7   9   3      911.04      845.65     21.53 o
  -6   9   3        3.77       15.28      3.45 o
  -5   9   3     8347.79     7940.49    157.63 o
  -4   9   3     1258.32     1258.42     29.21 o
  -3   9   3     2097.47     1990.55     36.33 o
  -2   9   3       28.02       25.36      3.52 o
  -1   9   3    12401.06    12714.42    321.14 o
   0   9   3      806.19      808.30     26.14 o
   1   9   3      640.14      667.31     22.37 o
   2   9   3     1243.41     1322.56     29.77 o
   3   9   3      115.03      122.96      6.53 o
   4   9   3      235.62      230.79     10.21 o
   5   9   3    15036.83    15287.83    333.81 o
   6   9   3      487.72      505.76     16.67 o
   7   9   3      198.12      193.07     12.24 o
   8   9   3       55.31       62.17      8.41 o
   9   9   3        3.37        6.03      6.11 o
 -11  10   3      156.47      135.98      9.37 o
 -10  10   3      555.16      587.66     25.69 o
  -9  10   3       42.98       37.10      4.12 o
  -8  10   3      647.28      642.72     22.22 o
  -7  10   3       15.29       26.90      3.35 o
  -6  10   3     3420.77     3357.49     69.52 o
  -5  10   3       21.98       19.67      3.11 o
  -4  10   3       56.71       61.61      7.08 o
  -3  10   3       24.82       27.54      4.14 o
  -2  10   3       75.58       89.78      8.01 o
  -1  10   3       31.20       43.34     14.18 o
   0  10   3     1772.57     1842.70     52.92 o
   1  10   3      224.27      246.17     13.07 o
   2  10   3     2145.79     2203.41     61.72 o
   3  10   3      197.06      223.50     16.70 o
   4  10   3       24.79       35.66      5.22 o
   5  10   3       76.28       93.41      7.47 o
   6  10   3       22.46       26.14      6.58 o
   7  10   3       91.34       93.55      9.05 o
   8  10   3     1494.76     1513.63     46.93 o
 -10  11   3      338.33      323.71     14.40 o
  -9  11   3       19.63       20.67      6.83 o
  -8  11   3      256.05      280.71     14.23 o
  -7  11   3      837.71      837.75     24.77 o
  -6  11   3      900.43      905.97     26.25 o
  -5  11   3     2848.60     2880.38     69.36 o
  -4  11   3      610.64      637.49     24.92 o
  -3  11   3      396.71      399.86     14.30 o
  -2  11   3      125.21      125.24     10.05 o
  -1  11   3     1225.47     1216.56     34.53 o
   0  11   3      921.82      955.55     45.61 o
   1  11   3        3.42       10.73      5.92 o
   2  11   3     2085.06     2203.41     63.11 o
   3  11   3     1006.32      987.54     32.82 o
   4  11   3     1992.03     2021.38     58.38 o
   5  11   3     3716.32     3927.04    106.97 o
   6  11   3     2235.53     2274.96     80.59 o
   7  11   3     1161.80     1228.24     49.77 o
  -9  12   3      469.05      441.66     17.18 o
  -8  12   3      348.02      364.76     18.40 o
  -7  12   3     7002.98     7069.84    160.88 o
  -6  12   3     1774.36     1840.57     55.96 o
  -5  12   3     4540.71     4663.12    127.57 o
  -4  12   3       12.67       13.20      6.30 o
  -3  12   3      257.87      284.79     34.86 o
  -2  12   3     1146.61     1190.13     64.20 o
  -1  12   3    11386.14    11479.00    294.86 o
   0  12   3     4333.80     4272.20    129.72 o
   1  12   3     3526.51     3562.36     98.47 o
   2  12   3      324.41      335.71     18.16 o
   3  12   3       98.09      104.23     11.14 o
   4  12   3      473.72      502.78     22.02 o
   5  12   3     2543.39     2677.11     94.01 o
   6  12   3      285.22      316.54     26.45 o
  -8  13   3       18.84       38.88      8.78 o
  -7  13   3      513.74      509.62     26.70 o
  -6  13   3      930.63      965.13     42.23 o
  -5  13   3      702.02      746.51     41.51 o
  -4  13   3     1405.05     1394.21     55.42 o
  -3  13   3       96.55       90.13     24.04 o
  -2  13   3      370.32      402.45     25.80 o
  -1  13   3     1982.22     2080.91     63.89 o
   0  13   3      113.93      128.16     19.16 o
   1  13   3      340.56      320.20     19.43 o
   2  13   3      853.79      900.72     33.73 o
   3  13   3      465.92      456.26     22.26 o
   4  13   3       10.14       12.29      8.89 o
   5  13   3     2736.04     2829.63    100.02 o
  -6  14   3     5893.99     5985.44    196.00 o
  -5  14   3        7.27        4.46      8.19 o
  -4  14   3       12.04       15.62     18.02 o
  -3  14   3       43.08       32.44     20.43 o
  -2  14   3       72.97       76.06     19.23 o
  -1  14   3       23.98       21.91     10.66 o
   0  14   3     5262.78     5541.64    151.33 o
   1  14   3      358.96      343.69     21.64 o
   2  14   3      601.98      609.98     32.88 o
   3  14   3       92.51      106.00     12.86 o
 -14   0   4      648.76      726.60     32.33 o
 -12   0   4     1568.65     1590.19     47.77 o
 -10   0   4     2921.92     3008.51     70.17 o
  -8   0   4     2373.79     2505.97     64.49 o
  -6   0   4      130.32      172.49      5.84 o
  -4   0   4     4379.97     4564.20    174.53 o
  -2   0   4     1444.17     1223.46     32.53 o
   0   0   4     6577.30     6929.51    150.12 o
   2   0   4    17815.62    16813.67    418.30 o
   4   0   4      696.97      681.91     21.23 o
   6   0   4     1970.16     1843.43     50.59 o
   8   0   4    13370.75    13381.45    417.14 o
  10   0   4        3.03        0.00      9.61 o
 -15   1   4      211.43      237.85     21.78 o
 -14   1   4      341.21      356.11     17.82 o
 -13   1   4       48.84       60.11      6.34 o
 -12   1   4      152.37      154.58      8.53 o
 -11   1   4      158.07      169.82      7.62 o
 -10   1   4      709.24      745.52     14.81 o
  -9   1   4     3549.55     3719.96     60.25 o
  -8   1   4      710.93      728.09     12.94 o
  -7   1   4     2301.41     2246.23     46.38 o
  -6   1   4     1982.73     1947.92     29.43 o
  -5   1   4      252.25      260.98      7.17 o
  -4   1   4      653.85      640.48     11.98 o
  -3   1   4    33178.00    33752.88    481.32 o
  -2   1   4       63.12       50.63      2.63 o
  -1   1   4     3101.15     3081.80     47.41 o
   0   1   4      596.79      497.00      9.08 o
   1   1   4     1693.65     1859.39     31.96 o
   2   1   4     5706.08     5561.03     80.79 o
   3   1   4    15439.56    13725.76    364.40 o
   4   1   4      630.75      685.58     21.61 o
   5   1   4       32.53       21.23      3.01 o
   6   1   4      227.96      241.66      8.68 o
   7   1   4      392.78      395.00     11.82 o
   8   1   4      369.96      407.86     13.81 o
   9   1   4      333.46      332.70     15.03 o
  10   1   4       35.88       34.21      9.01 o
  11   1   4      962.30      956.30     40.01 o
 -15   2   4     1300.95     1348.40     52.25 o
 -14   2   4     1442.05     1521.81     47.49 o
 -13   2   4    12621.24    13104.84    291.56 o
 -12   2   4       93.54       93.22      8.35 o
 -11   2   4     2092.95     2190.89     43.65 o
 -10   2   4       18.15       31.78      3.25 o
  -9   2   4     4339.09     4331.86     69.80 o
  -8   2   4     4212.77     4143.44     62.53 o
  -7   2   4    20417.03    21219.10    292.29 o
  -6   2   4      402.68      424.50      8.30 o
  -5   2   4     9232.84     9629.01    150.45 o
  -4   2   4      746.48      740.05     12.01 o
  -3   2   4      172.84      188.52      4.82 o
  -2   2   4    16418.99    18195.28    295.32 o
  -1   2   4     2165.41     2212.50     37.20 o
   0   2   4      487.80      420.83      8.61 o
   1   2   4     2574.72     2647.02     41.56 o
   2   2   4     3016.34     2952.08     53.76 o
   3   2   4    11974.63    11716.44    206.55 o
   4   2   4      381.90      414.77     10.07 o
   5   2   4      999.63     1019.86     20.92 o
   6   2   4      497.54      477.35     13.03 o
   7   2   4      599.17      585.71     15.93 o
   8   2   4     1287.57     1304.93     45.92 o
   9   2   4     4851.33     4814.78    125.43 o
  10   2   4      335.31      332.79     15.66 o
  11   2   4      182.96      169.68     15.71 o
 -15   3   4       89.92       83.58     10.69 o
 -14   3   4      308.48      353.16     18.43 o
 -13   3   4     1511.05     1563.45     77.42 o
 -12   3   4      893.51      916.95     26.43 o
 -11   3   4       95.57       93.60      6.97 o
 -10   3   4     2895.75     2964.89     70.69 o
  -9   3   4     5882.69     5880.29     93.49 o
  -8   3   4     7235.21     7256.59    124.99 o
  -7   3   4      159.05      174.62      5.27 o
  -6   3   4     1438.47     1501.66     27.46 o
  -5   3   4       73.78       80.03      3.99 o
  -4   3   4     2021.17     2125.45     36.69 o
  -3   3   4    37528.27    38340.36    621.27 o
  -2   3   4    28335.26    28754.06    503.03 o
  -1   3   4     1482.12     1685.40     29.92 o
   0   3   4     1617.78     1518.27     26.26 o
   1   3   4       36.32       58.72      3.13 o
   2   3   4       83.09      109.26      4.01 o
   3   3   4    19278.06    18968.00    308.16 o
   4   3   4     4690.68     4696.65     84.72 o
   5   3   4     1189.20     1137.64     22.91 o
   6   3   4      925.71      897.52     24.13 o
   7   3   4       85.97       92.95      6.76 o
   8   3   4        0.71        3.04      3.94 o
   9   3   4     2776.12     2777.46     75.56 o
  10   3   4      454.29      452.81     18.72 o
  11   3   4      886.39      878.76     37.42 o
 -14   4   4     3003.92     2961.79    102.44 o
 -13   4   4        1.79       18.73      5.83 o
 -12   4   4      639.34      661.22     20.96 o
 -11   4   4      371.90      370.51     13.57 o
 -10   4   4       43.78       39.35      4.01 o
  -9   4   4      365.48      350.02     10.94 o
  -8   4   4    13143.38    13479.96    322.15 o
  -7   4   4      799.28      832.69     20.28 o
  -6   4   4     1124.06     1183.75     25.54 o
  -5   4   4      851.63      908.97     16.44 o
  -4   4   4      460.62      515.22     10.63 o
  -3   4   4        3.03       19.23      4.21 o
  -2   4   4     7086.06     7225.15    128.21 o
  -1   4   4     2772.87     2653.43     41.57 o
   0   4   4     3120.08     3106.27     48.72 o
   1   4   4      107.99      103.91      3.65 o
   2   4   4     8881.27     8886.06    146.38 o
   3   4   4      975.48      981.29     17.05 o
   4   4   4      523.95      480.91     13.45 o
   5   4   4     3550.21     3451.87     78.48 o
   6   4   4      148.90      148.62      7.81 o
   7   4   4      100.07      107.28      7.44 o
   8   4   4     9820.77     9355.63    206.56 o
   9   4   4      527.28      538.63     18.41 o
  10   4   4      234.83      234.38     14.03 o
  11   4   4     1431.65     1414.07     43.57 o
 -14   5   4     1953.00     1885.25     57.66 o
 -13   5   4      122.92      110.49     13.29 o
 -12   5   4       34.90       45.54      6.74 o
 -11   5   4       61.49       63.83      6.67 o
 -10   5   4      229.47      251.44     21.06 o
  -9   5   4     4898.98     5119.61    103.77 o
  -8   5   4    30555.38    30704.03    600.86 o
  -7   5   4     1739.52     1844.93     40.48 o
  -6   5   4      462.68      479.62     16.86 o
  -5   5   4      739.33      749.97     15.52 o
  -4   5   4      372.24      363.15      8.36 o
  -3   5   4    18349.06    18078.70    275.85 o
  -2   5   4    84950.37    77198.75   2266.83 o
  -1   5   4     1506.26     1500.45     24.33 o
   0   5   4      359.66      375.86      7.42 o
   1   5   4     2292.32     2323.14     37.03 o
   2   5   4      239.16      258.83      8.15 o
   3   5   4    10278.82    10311.46    201.22 o
   4   5   4    18061.65    17304.79    375.16 o
   5   5   4      423.03      412.29     13.19 o
   6   5   4       17.46       16.60      4.10 o
   7   5   4     1396.04     1387.58     35.30 o
   8   5   4      146.11      131.59      8.71 o
   9   5   4      779.65      767.88     26.35 o
  10   5   4        6.27       12.39      5.60 o
 -14   6   4       37.72       50.81      8.70 o
 -13   6   4     7112.93     6735.34    179.58 o
 -12   6   4      449.00      402.04     16.97 o
 -11   6   4       13.23       12.99      4.68 o
 -10   6   4       27.09       31.10      3.03 o
  -9   6   4      405.70      452.11     14.22 o
  -8   6   4      228.38      205.33     12.38 o
  -7   6   4    10655.28    10662.73    211.97 o
  -6   6   4     1165.74     1198.15     25.24 o
  -5   6   4       68.71       66.80      4.36 o
  -4   6   4     2293.50     2326.81     33.75 o
  -3   6   4      322.78      309.70      7.22 o
  -2   6   4    10915.58    10853.00    192.51 o
  -1   6   4     1465.37     1483.79     26.85 o
   0   6   4      177.11      172.22      4.83 o
   1   6   4     1111.07     1067.76     21.04 o
   2   6   4     2785.09     2720.31     55.01 o
   3   6   4     1003.49     1003.96     22.10 o
   4   6   4     9541.18     9343.63    204.85 o
   5   6   4        1.85        5.24      3.47 o
   6   6   4     1516.74     1526.07     37.97 o
   7   6   4     1853.72     1819.75     45.08 o
   8   6   4      551.94      537.37     18.05 o
   9   6   4     1726.27     1734.69     44.45 o
  10   6   4     1589.52     1549.41     46.35 o
 -13   7   4      314.89      331.41     16.62 o
 -12   7   4       72.57       92.67      9.10 o
 -11   7   4      378.71      391.81     14.22 o
 -10   7   4       13.19       11.97      6.45 o
  -9   7   4      128.54      139.83     11.99 o
  -8   7   4      189.84      228.64     14.12 o
  -7   7   4     2291.68     2299.67     65.84 o
  -6   7   4       88.55       90.13      7.12 o
  -5   7   4      391.12      384.94      8.26 o
  -4   7   4     3444.54     3487.49     52.80 o
  -3   7   4     2544.19     2615.23     48.78 o
  -2   7   4     1860.16     1898.01     33.38 o
  -1   7   4     5707.94     5432.37     97.63 o
   0   7   4      795.75      795.39     16.18 o
   1   7   4      315.63      299.40      8.57 o
   2   7   4     7996.94     7916.29    173.73 o
   3   7   4     7954.73     8070.26    177.49 o
   4   7   4     1306.78     1267.87     31.69 o
   5   7   4     1595.59     1614.89     39.80 o
   6   7   4      403.98      449.47     15.27 o
   7   7   4        8.62       11.82      4.63 o
   8   7   4     1752.08     1622.44     45.25 o
   9   7   4     2526.77     2538.52     62.19 o
 -13   8   4       99.55       96.36      9.58 o
 -12   8   4      981.01      915.85     36.26 o
 -11   8   4       17.62       17.10      2.91 o
 -10   8   4      451.43      461.67     21.20 o
  -9   8   4      943.39     1037.51     41.79 o
  -8   8   4     8152.83     7956.08    275.33 o
  -7   8   4        8.58       15.34      6.37 o
  -6   8   4       60.73       62.23      4.61 o
  -5   8   4      410.56      389.03     12.32 o
  -4   8   4      125.79      127.01      5.05 o
  -3   8   4     4010.09     3880.10     78.04 o
  -2   8   4      402.03      442.56     12.02 o
  -1   8   4      667.95      636.23     17.54 o
   0   8   4     5215.86     5203.25    133.89 o
   1   8   4       51.85       57.07      4.52 o
   2   8   4     7253.95     7264.04    160.29 o
   3   8   4     1694.51     1767.21     42.44 o
   4   8   4     1819.75     1819.20     44.09 o
   5   8   4      570.18      595.14     18.50 o
   6   8   4     3509.96     3587.82     83.22 o
   7   8   4      250.81      250.45     11.96 o
   8   8   4     8317.17     8251.83    184.63 o
   9   8   4       87.03       82.56      9.77 o
 -12   9   4      316.88      285.80     22.87 o
 -11   9   4      402.99      382.86     11.62 o
 -10   9   4        9.41       11.30      7.38 o
  -9   9   4        3.40       12.50      7.15 o
  -8   9   4     6616.48     6528.67    252.02 o
  -7   9   4      796.57      787.90     18.68 o
  -6   9   4      517.13      513.43     13.47 o
  -5   9   4      649.09      622.29     16.16 o
  -4   9   4     1730.36     1722.40     38.53 o
  -3   9   4      551.62      516.68     15.02 o
  -2   9   4     9855.74     9679.41    212.81 o
  -1   9   4     1837.42     1776.64     50.37 o
   0   9   4     1157.90     1125.46     33.83 o
   1   9   4       79.17       79.93      7.57 o
   2   9   4     2224.91     2209.65     60.84 o
   3   9   4      162.87      154.58      8.21 o
   4   9   4     1389.58     1437.58     36.45 o
   5   9   4      781.16      813.83     23.38 o
   6   9   4       34.06       42.36      8.33 o
   7   9   4      101.64      118.22      9.17 o
   8   9   4       73.72       96.97     10.28 o
 -11  10   4      331.63      322.63     13.52 o
 -10  10   4      809.15      778.28     25.42 o
  -9  10   4      420.19      406.35     16.85 o
  -8  10   4      514.35      535.90     14.34 o
  -7  10   4     2045.75     2044.68     44.04 o
  -6  10   4       19.89       19.12      3.62 o
  -5  10   4     4509.58     4366.27    108.47 o
  -4  10   4     1318.19     1280.48     43.15 o
  -3  10   4     1399.95     1400.17     33.07 o
  -2  10   4     1736.87     1724.08     50.73 o
  -1  10   4     1352.69     1438.97     50.80 o
   0  10   4        9.43        7.79      5.09 o
   1  10   4     1866.91     1822.29     52.19 o
   2  10   4     1690.84     1709.66     49.36 o
   3  10   4     3812.01     3888.58    103.65 o
   4  10   4     1056.94     1140.07     36.17 o
   5  10   4      312.91      305.03     13.16 o
   6  10   4        0.79        6.51      4.68 o
   7  10   4      602.97      630.33     24.89 o
 -10  11   4       17.83       21.98      4.96 o
  -9  11   4     3562.86     3601.99    126.08 o
  -8  11   4     2837.64     2964.65     96.37 o
  -7  11   4     1695.42     1734.88     51.96 o
  -6  11   4       63.08       51.89      6.41 o
  -5  11   4      395.72      383.47     14.82 o
  -4  11   4      705.48      668.94     37.91 o
  -3  11   4    12791.96    12736.92    297.80 o
  -2  11   4     4859.98     4859.94    114.27 o
  -1  11   4     2046.78     2080.92     60.29 o
   0  11   4        7.31        9.06      5.60 o
   1  11   4        3.96       19.81      6.17 o
   2  11   4      492.57      571.85     68.98 o
   3  11   4     7938.70     8055.26    208.19 o
   4  11   4      404.74      431.44     25.16 o
   5  11   4        1.59        9.54      6.03 o
   6  11   4      943.52      965.65     41.92 o
   7  11   4       11.74       12.37     15.02 o
  -9  12   4       15.22       23.17      5.56 o
  -8  12   4     7668.88     7731.32    192.57 o
  -7  12   4     3055.70     3010.39     75.64 o
  -6  12   4      369.81      384.68     18.91 o
  -5  12   4      619.02      623.89     25.09 o
  -4  12   4       27.78       29.95     10.66 o
  -3  12   4     1376.47     1376.06     44.88 o
  -2  12   4     3065.55     3008.58     85.25 o
  -1  12   4       79.72       96.91     11.07 o
   0  12   4      119.80      120.55     11.66 o
   1  12   4      199.75      197.24     14.36 o
   2  12   4     1721.15     1763.27     53.54 o
   3  12   4     2390.87     2412.58     69.62 o
   4  12   4      127.68      123.86     12.34 o
   5  12   4      324.33      375.41     24.22 o
  -8  13   4      753.46      759.29     29.16 o
  -7  13   4        3.30        3.13      5.92 o
  -6  13   4      935.95      968.34     41.36 o
  -5  13   4      802.61      851.94     61.38 o
  -4  13   4        2.09        6.01     16.82 o
  -3  13   4      167.85      198.32     31.25 o
  -2  13   4     2996.46     2987.21    105.62 o
  -1  13   4      512.81      511.83     42.11 o
   0  13   4      759.57      780.41     31.07 o
   1  13   4        4.83       10.45      7.57 o
   2  13   4      124.98      127.66     13.15 o
   3  13   4     1141.10     1208.69     41.42 o
   4  13   4     2018.68     2085.57     63.48 o
  -5  14   4       53.38       46.87     21.63 o
  -4  14   4      189.58      213.95     33.66 o
  -3  14   4       27.11       40.85     21.63 o
  -2  14   4      338.10      331.95     24.01 o
  -1  14   4      710.94      745.89     73.40 o
   0  14   4       21.76       23.99     10.89 o
   1  14   4       58.50       62.07     10.95 o
   2  14   4      426.09      451.80     26.84 o
 -15   0   5     1866.87     1834.19     72.30 o
 -13   0   5      137.15      125.17     10.93 o
 -11   0   5      187.06      179.76     16.59 o
  -9   0   5      407.99      412.77     11.87 o
  -7   0   5      222.78      190.85      6.74 o
  -5   0   5    15468.66    16993.27    330.83 o
  -3   0   5      452.14      421.07     11.26 o
  -1   0   5       48.74       40.07      5.76 o
   1   0   5    73677.54    64044.44   1373.12 o
   3   0   5     3468.22     3369.68     87.86 o
   5   0   5      446.29      423.07     16.25 o
   7   0   5    21979.59    21908.67   1041.31 o
   9   0   5     3940.62     3702.58    173.22 o
 -15   1   5     2785.30     2724.60     68.11 o
 -14   1   5       77.82       79.46     10.23 o
 -13   1   5       18.86       21.67      4.86 o
 -12   1   5       54.09       51.56      6.27 o
 -11   1   5      190.57      193.59      8.28 o
 -10   1   5    11708.21    11131.86    178.50 o
  -9   1   5     6939.22     6731.45    106.63 o
  -8   1   5      834.29      835.79     14.59 o
  -7   1   5      288.93      296.58      9.56 o
  -6   1   5        3.66        4.38      1.55 o
  -5   1   5     7115.06     7569.86    110.02 o
  -4   1   5     7051.90     7413.60    117.97 o
  -3   1   5     8554.75     8582.65    130.34 o
  -2   1   5     2897.74     2737.18     42.91 o
  -1   1   5       78.00       81.13      2.89 o
   0   1   5     2893.66     2963.61     46.66 o
   1   1   5     1268.15     1339.94     22.37 o
   2   1   5     1497.38     1492.49     26.47 o
   3   1   5     2857.30     2787.56     47.88 o
   4   1   5     4466.00     4167.23     76.16 o
   5   1   5     1756.61     1720.63     33.79 o
   6   1   5     4793.45     4756.65    145.20 o
   7   1   5     1184.55     1178.12     30.79 o
   8   1   5      948.84      956.03     30.57 o
   9   1   5      241.35      205.62     15.71 o
  10   1   5      754.90      723.57     32.75 o
 -15   2   5      290.06      268.12     15.14 o
 -14   2   5      552.08      551.49     20.03 o
 -13   2   5      236.23      251.48     13.06 o
 -12   2   5      277.95      267.74     13.67 o
 -11   2   5       42.07       48.67      4.26 o
 -10   2   5     2089.93     2079.64     49.84 o
  -9   2   5     1318.33     1175.73     21.07 o
  -8   2   5      254.84      280.09      6.29 o
  -7   2   5      590.59      587.86     11.54 o
  -6   2   5     1786.48     1841.02     28.61 o
  -5   2   5       94.09      137.27      3.71 o
  -4   2   5    19377.30    19221.16    291.60 o
  -3   2   5     5317.59     5226.10     85.99 o
  -2   2   5     1244.47     1195.27     23.32 o
  -1   2   5      153.09      132.96      5.50 o
   0   2   5    13686.61    12935.30    282.28 o
   1   2   5        3.44        2.50      1.85 o
   2   2   5     4415.97     4213.88     81.94 o
   3   2   5     2338.12     2192.43     41.30 o
   4   2   5        3.34        4.03      2.39 o
   5   2   5      160.80      146.93      6.67 o
   6   2   5     4909.23     4559.97    118.81 o
   7   2   5      270.50      254.66     17.01 o
   8   2   5      883.84      872.38     28.24 o
   9   2   5        8.27       15.37      8.04 o
  10   2   5      176.82      166.30     15.30 o
 -15   3   5      755.91      756.62     29.77 o
 -14   3   5        2.93       14.00      5.63 o
 -13   3   5       90.43       96.20      8.45 o
 -12   3   5      124.49      117.92      8.48 o
 -11   3   5     1871.43     1755.15     45.64 o
 -10   3   5     8220.41     8300.41    186.74 o
  -9   3   5     4785.85     4859.57     77.70 o
  -8   3   5      531.47      538.45     11.80 o
  -7   3   5       12.55       18.00      1.88 o
  -6   3   5      117.79      129.00      4.76 o
  -5   3   5     9142.74     9429.77    145.27 o
  -4   3   5    14152.02    13930.29    227.16 o
  -3   3   5     4002.91     4175.17     74.88 o
  -2   3   5    10605.74    10894.96    166.59 o
  -1   3   5      160.16      168.81      4.83 o
   0   3   5      899.74      908.91     16.71 o
   1   3   5     4304.12     4214.39     83.81 o
   2   3   5     3112.02     2977.84     54.65 o
   3   3   5      208.76      230.82      6.55 o
   4   3   5     4092.73     4103.04     82.35 o
   5   3   5     2384.17     2359.66     55.55 o
   6   3   5     1817.94     1746.27     42.89 o
   7   3   5      196.73      172.43      9.52 o
   8   3   5       18.41       31.44     17.92 o
   9   3   5       23.70       30.51      6.87 o
  10   3   5      174.04      183.50     16.56 o
 -15   4   5     3870.28     3764.43    106.16 o
 -14   4   5        0.60        5.96      6.25 o
 -13   4   5     2377.86     2288.85     66.51 o
 -12   4   5     1171.80     1137.21     52.00 o
 -11   4   5     4279.06     4183.14    160.58 o
 -10   4   5     1715.07     1882.39     38.75 o
  -9   4   5     3559.98     3689.39     59.83 o
  -8   4   5       37.74       40.70      3.77 o
  -7   4   5     4351.09     4456.23     83.69 o
  -6   4   5     2090.67     2144.56     38.29 o
  -5   4   5    32339.28    33489.30    512.96 o
  -4   4   5     3937.19     3984.52     62.61 o
  -3   4   5      189.92      202.72      5.53 o
  -2   4   5      394.25      434.53      8.46 o
  -1   4   5      240.27      227.69      5.76 o
   0   4   5      486.98      499.00     11.10 o
   1   4   5    32473.00    31826.10    519.12 o
   2   4   5     1348.66     1283.84     25.26 o
   3   4   5      939.42      933.98     19.30 o
   4   4   5      104.33       72.59      8.15 o
   5   4   5       97.11      109.77      8.33 o
   6   4   5       38.50       49.38      5.53 o
   7   4   5     7752.47     7325.33    250.08 o
   8   4   5        0.41        3.45      4.78 o
   9   4   5     2309.39     2261.75     63.39 o
  10   4   5      143.28      124.75     16.23 o
 -14   5   5     1440.95     1450.77     46.62 o
 -13   5   5        5.78       11.16      5.68 o
 -12   5   5       31.87       43.70      6.78 o
 -11   5   5     4257.61     3872.94    104.75 o
 -10   5   5     3233.99     3280.00     71.68 o
  -9   5   5    11735.76    11699.43    211.92 o
  -8   5   5      898.40      909.58     22.62 o
  -7   5   5       89.87       94.44      6.12 o
  -6   5   5        0.71        5.86      3.71 o
  -5   5   5     1117.34     1125.62     19.75 o
  -4   5   5     3053.08     3072.77     52.12 o
  -3   5   5     1586.10     1663.42     29.17 o
  -2   5   5     1789.37     1874.20     32.54 o
  -1   5   5     1299.16     1335.00     25.43 o
   0   5   5      703.18      704.59     13.64 o
   1   5   5     1197.56     1181.96     23.36 o
   2   5   5      156.15      165.83      5.45 o
   3   5   5     4278.19     4207.63     84.14 o
   4   5   5     1243.85     1329.36     33.06 o
   5   5   5     3632.52     3694.01     84.47 o
   6   5   5     1573.04     1662.17     41.28 o
   7   5   5     1206.39     1155.65     41.38 o
   8   5   5      205.94      215.74     11.35 o
   9   5   5     1818.90     1861.36     48.04 o
  10   5   5        2.49        6.01      5.98 o
 -14   6   5     1682.95     1590.18     50.21 o
 -13   6   5      286.89      280.65     15.07 o
 -12   6   5     1608.04     1540.56     46.73 o
 -11   6   5     8613.90     8031.44    283.56 o
 -10   6   5        4.24        6.71      5.98 o
  -9   6   5      228.51      182.61     12.49 o
  -8   6   5       94.99       99.86      8.13 o
  -7   6   5        6.63        3.87      3.59 o
  -6   6   5      188.92      188.76      7.79 o
  -5   6   5    17999.46    18297.21    251.59 o
  -4   6   5     3390.55     3404.48     57.77 o
  -3   6   5      431.01      440.90     10.42 o
  -2   6   5     1450.29     1419.38     30.08 o
  -1   6   5      168.68      186.21      5.25 o
   0   6   5     2760.49     2775.43     51.35 o
   1   6   5     8011.10     7760.49    139.03 o
   2   6   5     7827.18     7741.03    152.15 o
   3   6   5       81.65       88.45      5.89 o
   4   6   5      216.42      218.38     10.76 o
   5   6   5       32.19       41.78      5.39 o
   6   6   5     2082.79     2084.47     51.01 o
   7   6   5     1369.52     1374.01     36.25 o
   8   6   5     1828.07     1838.64     46.88 o
   9   6   5      133.64      130.65     10.19 o
 -13   7   5      398.25      364.48     18.17 o
 -12   7   5      152.04      143.66      9.76 o
 -11   7   5       44.54       44.60      8.22 o
 -10   7   5     2439.56     2464.84     77.89 o
  -9   7   5      370.78      390.24     18.32 o
  -8   7   5      270.76      260.13     14.48 o
  -7   7   5     3466.12     3422.75     94.95 o
  -6   7   5      912.49      964.49     27.27 o
  -5   7   5      398.68      427.70     14.73 o
  -4   7   5    12166.43    11974.84    197.64 o
  -3   7   5        9.71       19.50      2.96 o
  -2   7   5      358.03      355.75      9.18 o
  -1   7   5     2275.15     2179.01     48.83 o
   0   7   5       73.24       75.21      9.10 o
   1   7   5      240.97      269.72      9.64 o
   2   7   5     5232.24     5243.68    116.89 o
   3   7   5      823.15      843.39     22.74 o
   4   7   5       49.58       48.76      5.53 o
   5   7   5       15.11       19.96      4.63 o
   6   7   5     1647.88     1628.61     41.39 o
   7   7   5     1331.10     1472.54     38.75 o
   8   7   5      211.77      217.33     12.32 o
   9   7   5      418.90      407.96     19.86 o
 -13   8   5       17.26       33.76     11.07 o
 -12   8   5     1152.31     1058.07     58.95 o
 -11   8   5     1698.78     1635.24     51.87 o
 -10   8   5      637.00      728.75     28.14 o
  -9   8   5     1054.75     1075.20     36.62 o
  -8   8   5      444.21      438.06     19.81 o
  -7   8   5      312.06      328.94     16.44 o
  -6   8   5      283.40      276.84      8.69 o
  -5   8   5    16033.76    15895.78    312.10 o
  -4   8   5       63.60       54.25      4.23 o
  -3   8   5     2601.73     2602.60     53.36 o
  -2   8   5      206.27      212.21      8.83 o
  -1   8   5        6.81       70.22     19.83 o
   0   8   5      332.07      355.17     22.20 o
   1   8   5    21525.29    20814.81    450.92 o
   2   8   5      261.05      263.26     10.35 o
   3   8   5      100.10      100.78      9.19 o
   4   8   5      114.80      123.59      8.02 o
   5   8   5      384.98      364.74     13.97 o
   6   8   5      117.42      142.13      9.40 o
   7   8   5     3898.30     3886.57     90.97 o
   8   8   5       79.94       88.92      8.78 o
 -12   9   5      712.59      677.05     36.83 o
 -11   9   5     1018.57     1025.81     36.58 o
 -10   9   5     6178.97     6076.01    284.68 o
  -9   9   5     4552.48     4547.36    161.75 o
  -8   9   5      335.31      331.67     28.67 o
  -7   9   5        5.91        8.17      2.36 o
  -6   9   5      432.74      428.32     16.37 o
  -5   9   5     1352.54     1374.05     44.02 o
  -4   9   5     7639.41     7509.96    171.06 o
  -3   9   5      556.69      546.32     16.91 o
  -2   9   5      454.60      469.02     14.95 o
  -1   9   5        0.11        8.10      5.87 o
   0   9   5      648.22      600.20     21.04 o
   1   9   5       69.78       64.58      7.15 o
   2   9   5     1728.53     1666.96     47.97 o
   3   9   5      109.33      121.70      8.03 o
   4   9   5      155.42      160.34      9.33 o
   5   9   5      478.30      449.55     17.88 o
   6   9   5     1392.01     1524.80     39.93 o
   7   9   5     1222.24     1216.43     34.01 o
 -11  10   5       31.67       38.66     10.43 o
 -10  10   5       29.68       57.08     10.22 o
  -9  10   5      313.62      330.04     10.06 o
  -8  10   5      536.76      531.85     16.24 o
  -7  10   5       10.34       15.43      3.29 o
  -6  10   5      978.75      989.85     30.96 o
  -5  10   5       53.91       59.90      8.22 o
  -4  10   5     2226.93     2191.77     64.66 o
  -3  10   5       38.08       34.79      4.87 o
  -2  10   5      185.27      176.74     12.10 o
  -1  10   5        0.64        3.94      4.88 o
   0  10   5     9605.00     9169.80    234.36 o
   1  10   5      584.87      591.32     21.94 o
   2  10   5     2088.37     2132.07     60.56 o
   3  10   5      124.55      127.66     10.49 o
   4  10   5       22.66       23.54      6.66 o
   5  10   5      106.79      108.37     10.95 o
   6  10   5     8033.24     8270.78    214.72 o
   7  10   5      336.49      350.43     15.62 o
 -10  11   5    11303.76    10913.42    419.07 o
  -9  11   5       51.56       62.75      5.99 o
  -8  11   5      408.97      412.98     17.70 o
  -7  11   5       16.08       15.51      5.11 o
  -6  11   5       40.56       43.56      8.29 o
  -5  11   5      371.87      379.73     18.49 o
  -4  11   5     8728.75     8417.85    304.90 o
  -3  11   5     1693.86     1623.73     66.07 o
  -2  11   5     1472.83     1508.79     46.69 o
  -1  11   5      581.83      593.87     28.98 o
   0  11   5     1371.98     1404.89     44.07 o
   1  11   5       30.02       20.75      6.31 o
   2  11   5     1076.87     1140.39     40.29 o
   3  11   5     2568.06     2613.66     73.61 o
   4  11   5      580.04      624.97     25.00 o
   5  11   5      306.58      341.45     24.09 o
   6  11   5     4136.03     4421.19    120.23 o
  -9  12   5      544.53      520.35     25.35 o
  -8  12   5      198.56      211.50     11.89 o
  -7  12   5     2232.35     2216.51    113.13 o
  -6  12   5      577.01      613.54    100.39 o
  -5  12   5     2619.17     2617.40    212.01 o
  -4  12   5     1111.87     1173.87     52.37 o
  -3  12   5       12.74       21.25      7.14 o
  -2  12   5      106.62       83.69     10.58 o
  -1  12   5     2148.02     2146.89     63.47 o
   0  12   5      423.10      469.71     33.61 o
   1  12   5     3375.02     3373.11    133.07 o
   2  12   5       22.39       81.61     26.88 o
   3  12   5      172.20      197.23     14.96 o
   4  12   5      215.40      230.98     16.23 o
  -8  13   5       69.53       95.65     16.55 o
  -7  13   5       11.45       10.81     11.05 o
  -6  13   5     1496.52     1481.70    153.65 o
  -5  13   5      820.40      834.15     86.05 o
  -4  13   5     1001.05     1062.97     72.24 o
  -3  13   5     1463.85     1654.46     98.82 o
  -2  13   5      135.03      138.33     16.00 o
  -1  13   5        3.82        6.01      9.01 o
   0  13   5      394.78      393.52     27.11 o
   1  13   5      385.26      365.85     20.29 o
   2  13   5      643.46      699.04     28.60 o
   3  13   5       31.14       35.00      9.13 o
  -5  14   5      646.89      733.73     57.75 o
  -4  14   5     3827.96     4234.80    211.82 o
  -3  14   5      200.55      209.15     36.06 o
  -2  14   5       12.90       21.63     14.42 o
  -1  14   5      104.63      105.69     16.00 o
   0  14   5     3468.73     3338.15    119.03 o
 -14   0   6      560.16      538.39     25.36 o
 -12   0   6    25687.88    24519.86    624.66 o
 -10   0   6      886.10      863.25     23.81 o
  -8   0   6     1165.18     1203.58     26.74 o
  -6   0   6   150421.95   171210.81   3749.54 o
  -4   0   6     1980.05     1967.18     44.81 o
  -2   0   6     2233.57     2335.63     61.60 o
   0   0   6   103871.39   100504.10   2153.60 o
   2   0   6       87.67       96.81      6.77 o
   4   0   6      809.40      738.67     55.39 o
   6   0   6     5550.18     5243.20    169.09 o
   8   0   6        3.52        0.00     10.81 o
  10   0   6     2451.94     2365.82    118.30 o
 -15   1   6        6.18        9.22      5.95 o
 -14   1   6      597.98      577.63     18.65 o
 -13   1   6     3421.61     3302.30     64.81 o
 -12   1   6     4573.44     4260.62     81.34 o
 -11   1   6       21.23       34.26     12.09 o
 -10   1   6       99.16      103.68      6.47 o
  -9   1   6      306.85      317.32      8.94 o
  -8   1   6       76.43       86.24      5.83 o
  -7   1   6    15364.56    16113.79    222.42 o
  -6   1   6     2772.34     3003.21     43.11 o
  -5   1   6     3787.96     3879.50     64.57 o
  -4   1   6       82.59       82.33      3.26 o
  -3   1   6     1909.69     2045.12     34.78 o
  -2   1   6    14695.25    15516.61    251.65 o
  -1   1   6    19349.68    20209.54    306.39 o
   0   1   6     1406.81     1446.59     26.11 o
   1   1   6      151.93      148.46      5.51 o
   2   1   6        7.87       11.25      2.39 o
   3   1   6      188.48      177.19      6.51 o
   4   1   6    14158.56    13282.78    340.67 o
   5   1   6     3224.18     3035.20    107.58 o
   6   1   6      871.93      825.83     23.63 o
   7   1   6     1270.38     1281.51     39.76 o
   8   1   6        3.79        6.43      7.18 o
   9   1   6      152.00      137.67     14.42 o
  10   1   6     3466.91     3481.14    118.02 o
 -15   2   6      291.57      277.67     15.13 o
 -14   2   6        3.70        7.63      5.24 o
 -13   2   6     1058.48     1002.50     26.44 o
 -12   2   6      403.40      352.98     12.99 o
 -11   2   6     3063.95     2872.37     56.11 o
 -10   2   6      134.33      144.89      5.13 o
  -9   2   6     1000.62     1015.75     17.40 o
  -8   2   6      126.54      129.87      5.01 o
  -7   2   6     4770.59     4699.24     94.69 o
  -6   2   6      687.10      682.78     11.52 o
  -5   2   6       17.77       27.49      2.80 o
  -4   2   6      506.66      434.96      9.18 o
  -3   2   6      608.38      607.18     11.79 o
  -2   2   6     2731.40     2847.91     44.91 o
  -1   2   6     2155.33     2015.35     32.58 o
   0   2   6      412.27      386.29     10.03 o
   1   2   6     7729.53     7740.82    127.00 o
   2   2   6     2360.42     2282.59     42.85 o
   3   2   6     1301.98     1327.10     32.63 o
   4   2   6     1263.36     1213.79     27.73 o
   5   2   6       94.35       94.38      6.31 o
   6   2   6       47.33       47.36      5.90 o
   7   2   6     3672.43     3581.68     83.50 o
   8   2   6      397.75      417.73     22.52 o
   9   2   6     3083.77     3018.55    102.57 o
 -15   3   6      500.96      445.38     21.64 o
 -14   3   6      571.68      531.09     19.50 o
 -13   3   6      320.01      324.24     14.61 o
 -12   3   6     3557.28     3261.37     75.23 o
 -11   3   6     1333.91     1340.74     29.39 o
 -10   3   6      402.58      391.58     10.13 o
  -9   3   6     3372.51     3267.31     53.31 o
  -8   3   6      205.98      194.75      5.17 o
  -7   3   6      207.88      241.32      8.89 o
  -6   3   6      104.65      116.38      5.88 o
  -5   3   6       43.58       44.44      2.78 o
  -4   3   6      117.82       96.91      3.86 o
  -3   3   6      439.41      415.86      8.35 o
  -2   3   6     3170.44     3118.85     49.40 o
  -1   3   6     5845.96     5658.61     93.65 o
   0   3   6     2443.06     2329.21     43.43 o
   1   3   6     2264.15     2231.24     42.05 o
   2   3   6     1074.96     1071.57     22.10 o
   3   3   6      710.16      677.06     19.08 o
   4   3   6     7540.88     7625.61    150.81 o
   5   3   6     3983.13     3941.98     90.00 o
   6   3   6     1614.57     1660.50     48.39 o
   7   3   6     1408.61     1422.94     61.41 o
   8   3   6     1269.32     1206.25     46.42 o
   9   3   6       87.66       92.53     12.30 o
 -15   4   6      154.86      162.72     13.54 o
 -14   4   6      143.78      151.27     14.49 o
 -13   4   6      196.07      188.32     29.37 o
 -12   4   6     4636.82     4455.05    118.06 o
 -11   4   6       15.88       52.11     12.15 o
 -10   4   6      120.97      116.62      5.47 o
  -9   4   6        0.32        5.24      2.16 o
  -8   4   6     3434.77     3486.49     60.76 o
  -7   4   6      168.78      193.25      6.96 o
  -6   4   6     6416.15     6789.73    107.34 o
  -5   4   6      534.61      525.51     10.43 o
  -4   4   6       30.20       30.97      2.62 o
  -3   4   6       37.43       48.09      2.99 o
  -2   4   6     5410.93     5517.77     85.72 o
  -1   4   6      999.94     1037.45     18.04 o
   0   4   6      447.87      487.76     12.44 o
   1   4   6     1011.17      991.13     20.55 o
   2   4   6      728.78      702.85     16.86 o
   3   4   6      428.07      444.36     12.37 o
   4   4   6      103.48      104.78      7.03 o
   5   4   6      177.27      209.27     10.11 o
   6   4   6       46.39       47.31      6.00 o
   7   4   6        1.92       11.94      5.16 o
   8   4   6      207.08      206.21     11.96 o
   9   4   6      421.28      406.68     23.76 o
 -14   5   6      145.50      157.07     20.59 o
 -13   5   6        9.54       14.63      5.71 o
 -12   5   6      111.64      115.49      9.31 o
 -11   5   6      879.25      838.11     27.80 o
 -10   5   6      604.78      601.54     14.83 o
  -9   5   6     2364.19     2395.97     52.26 o
  -8   5   6     2278.83     2282.19     49.71 o
  -7   5   6      667.70      732.79     19.29 o
  -6   5   6      601.59      621.84     13.70 o
  -5   5   6     1070.62     1070.42     20.30 o
  -4   5   6      189.56      210.00      7.99 o
  -3   5   6      763.22      759.54     14.94 o
  -2   5   6     9460.10     9532.84    157.04 o
  -1   5   6     5033.80     5023.20     99.43 o
   0   5   6        6.04        7.91      2.30 o
   1   5   6      375.58      359.18     10.29 o
   2   5   6      162.86      161.44      6.67 o
   3   5   6      852.99      832.34     22.48 o
   4   5   6     9279.59     9379.06    206.30 o
   5   5   6     2236.32     2199.64     53.18 o
   6   5   6      850.07      837.92     24.49 o
   7   5   6      418.92      419.25     16.12 o
   8   5   6      926.00      958.67     28.49 o
   9   5   6      970.08      986.30     41.28 o
 -14   6   6      452.82      408.50     40.73 o
 -13   6   6     1619.60     1437.13     44.93 o
 -12   6   6      668.46      602.44     39.17 o
 -11   6   6     3075.05     3052.83     84.14 o
 -10   6   6       31.42       30.51      7.12 o
  -9   6   6      359.62      371.62     17.11 o
  -8   6   6      206.48      218.48     11.33 o
  -7   6   6    20677.16    20678.58    461.00 o
  -6   6   6        2.33        4.47      2.11 o
  -5   6   6     7219.23     7367.11    145.27 o
  -4   6   6      450.46      471.08     11.50 o
  -3   6   6        5.82        8.28      2.23 o
  -2   6   6      999.87      963.21     22.08 o
  -1   6   6    20675.52    20231.20    357.90 o
   0   6   6      232.22      246.40      8.41 o
   1   6   6     1165.28     1122.56     24.86 o
   2   6   6       41.95       42.11      4.66 o
   3   6   6      638.92      628.55     18.90 o
   4   6   6     1084.11     1200.28     31.35 o
   5   6   6     1283.50     1306.47     38.96 o
   6   6   6       32.92       37.02      6.36 o
   7   6   6      542.63      523.42     18.48 o
   8   6   6      125.15      133.40     10.29 o
 -14   7   6      151.18      142.63     11.29 o
 -13   7   6       12.41       12.64      5.08 o
 -12   7   6       33.76       23.29      6.62 o
 -11   7   6     4878.75     4952.01    136.22 o
 -10   7   6      179.50      169.83     13.04 o
  -9   7   6     3611.39     3636.86    101.40 o
  -8   7   6      217.52      226.06     14.09 o
  -7   7   6     2659.23     2633.65     83.34 o
  -6   7   6      118.91      111.76      6.45 o
  -5   7   6     1275.42     1250.53     30.90 o
  -4   7   6     1084.98     1084.05     24.41 o
  -3   7   6     3170.96     3116.65     63.27 o
  -2   7   6     4219.62     4100.55     92.22 o
  -1   7   6    20494.38    19572.76    424.27 o
   0   7   6      734.66      729.95     17.40 o
   1   7   6       94.97       98.20      6.31 o
   2   7   6      211.94      206.00     14.92 o
   3   7   6      499.98      507.70     16.06 o
   4   7   6     2909.55     2828.86     66.73 o
   5   7   6    13550.36    13750.04    301.39 o
   6   7   6      109.31      119.49      9.03 o
   7   7   6      255.59      272.33     13.35 o
   8   7   6       49.24       63.81      8.03 o
 -13   8   6       19.77       19.90      6.92 o
 -12   8   6     9104.93     9020.26    300.77 o
 -11   8   6      306.82      327.87     23.61 o
 -10   8   6      630.45      616.81     25.56 o
  -9   8   6      383.65      409.27     19.11 o
  -8   8   6      329.64      354.11     17.71 o
  -7   8   6      853.37      891.04     24.62 o
  -6   8   6    16344.75    16450.47    364.39 o
  -5   8   6      374.18      381.80     13.37 o
  -4   8   6     3902.54     3816.76     86.67 o
  -3   8   6     2296.33     2216.78     52.52 o
  -2   8   6      700.17      651.36     18.74 o
  -1   8   6      287.75      260.56     10.00 o
   0   8   6     4899.53     4786.62    124.24 o
   1   8   6        0.16        3.91      4.05 o
   2   8   6     2869.96     2891.33     67.24 o
   3   8   6     1496.81     1499.30     37.89 o
   4   8   6     2557.10     2650.56     63.31 o
   5   8   6      312.59      277.57     12.81 o
   6   8   6       17.73       11.21      5.67 o
   7   8   6      146.55      153.22     10.65 o
 -12   9   6      244.35      261.42     24.26 o
 -11   9   6     2172.62     2136.13     65.58 o
 -10   9   6      120.17      134.57     13.87 o
  -9   9   6       64.24       82.57     18.05 o
  -8   9   6      611.48      615.63     20.34 o
  -7   9   6       72.55       78.65      9.38 o
  -6   9   6       81.49       98.53     15.09 o
  -5   9   6        8.23       10.16      5.98 o
  -4   9   6      700.52      682.73     23.42 o
  -3   9   6      231.41      237.91     11.11 o
  -2   9   6     4282.98     4143.52     94.19 o
  -1   9   6      744.04      693.80     23.81 o
   0   9   6      854.23      848.48     30.32 o
   1   9   6      394.69      374.39     16.36 o
   2   9   6      295.85      281.67     14.45 o
   3   9   6      534.40      526.16     20.68 o
   4   9   6     5338.81     5461.41    123.99 o
   5   9   6     1636.20     1697.11     43.84 o
   6   9   6        0.82        4.73      5.16 o
   7   9   6      115.95      103.96     11.97 o
 -11  10   6     1960.88     1990.65     62.40 o
 -10  10   6       15.01       26.67     10.71 o
  -9  10   6      235.90      227.72      8.37 o
  -8  10   6       14.58       13.43      4.03 o
  -7  10   6     7737.85     7819.15    209.27 o
  -6  10   6     3287.78     3225.76     91.98 o
  -5  10   6     1646.71     1687.12     52.54 o
  -4  10   6        1.40        3.27      4.10 o
  -3  10   6       55.95       54.82      6.61 o
  -2  10   6        7.26       21.13      5.93 o
  -1  10   6     7836.56     7828.83    201.14 o
   0  10   6     2586.92     2603.86     80.01 o
   1  10   6       17.82       22.84      6.17 o
   2  10   6       17.78       15.66      5.93 o
   3  10   6      336.93      332.27     36.37 o
   4  10   6       24.20       21.91      7.15 o
   5  10   6     1091.54     1146.65     38.44 o
   6  10   6      353.47      372.88     19.76 o
 -10  11   6     1326.64     1275.10     53.90 o
  -9  11   6       16.14       23.87      8.65 o
  -8  11   6       11.64       15.98      8.09 o
  -7  11   6      560.76      550.56     36.74 o
  -6  11   6     1720.83     1767.97     68.81 o
  -5  11   6       19.98       24.29      7.31 o
  -4  11   6     1809.15     1869.99     74.60 o
  -3  11   6     1033.53     1030.56     36.32 o
  -2  11   6        8.29        6.26      7.77 o
  -1  11   6     2821.55     2790.34     78.09 o
   0  11   6      948.77      916.38     31.68 o
   1  11   6      140.07      135.16     11.63 o
   2  11   6      289.09      305.75     16.76 o
   3  11   6     2349.66     2388.40     69.12 o
   4  11   6      178.13      193.25     14.41 o
   5  11   6     2072.08     2200.22     65.43 o
  -9  12   6       46.83       45.68     11.33 o
  -8  12   6      345.11      347.37     20.34 o
  -7  12   6      111.97      123.30     12.52 o
  -6  12   6     2092.31     2121.97    163.50 o
  -5  12   6      677.08      691.13     37.44 o
  -4  12   6       34.87       33.65     12.02 o
  -3  12   6      123.16      120.31     12.37 o
  -2  12   6       35.81       37.25     10.00 o
  -1  12   6      153.57      152.30     16.43 o
   0  12   6       31.04       25.23     14.42 o
   1  12   6      827.57      864.61     31.42 o
   2  12   6      626.23      642.52     47.84 o
   3  12   6      123.66      126.51     12.73 o
  -7  13   6        5.97       25.36     12.30 o
  -6  13   6       16.27       22.17     12.12 o
  -5  13   6     1380.70     1360.54     65.66 o
  -4  13   6     1885.09     1865.87     76.32 o
  -3  13   6       30.90       21.63     20.43 o
  -2  13   6     1037.64      974.29     44.26 o
  -1  13   6     2063.24     1987.11     75.92 o
   0  13   6      339.28      352.22     25.34 o
   1  13   6      324.57      332.38     26.29 o
   2  13   6     1370.54     1364.83     90.95 o
  -4  14   6       43.05       50.47     22.83 o
  -3  14   6      338.90      424.42     49.30 o
  -2  14   6      244.14      240.46     22.45 o
 -15   0   7    10182.24    10027.75    433.14 o
 -13   0   7     9845.55     9572.69    250.08 o
 -11   0   7     2675.67     2657.39     73.76 o
  -9   0   7    13630.36    14034.19    310.75 o
  -7   0   7     3904.91     4134.03    115.16 o
  -5   0   7      289.80      260.73     10.50 o
  -3   0   7       74.32      120.90     18.04 o
  -1   0   7     6042.11     6066.98    133.03 o
   1   0   7      682.59      694.51     19.64 o
   3   0   7     4280.23     4199.46    136.55 o
   5   0   7     4610.85     4317.98    193.03 o
   7   0   7     1143.88     1119.99     61.43 o
   9   0   7      236.71      238.01     27.65 o
 -15   1   7      781.40      794.26     23.47 o
 -14   1   7     1171.94     1184.83     30.51 o
 -13   1   7      687.91      684.19     18.10 o
 -12   1   7       88.40       82.89      6.01 o
 -11   1   7      216.94      219.58      8.73 o
 -10   1   7      241.75      259.79      7.64 o
  -9   1   7    17085.36    17568.00    257.03 o
  -8   1   7     2339.36     2402.19     39.67 o
  -7   1   7      148.53      160.12      5.23 o
  -6   1   7      750.55      775.17     15.06 o
  -5   1   7       93.69       96.91      5.74 o
  -4   1   7      232.68      229.07      7.33 o
  -3   1   7    32096.20    34507.83    557.60 o
  -2   1   7     2502.35     2529.35     43.57 o
  -1   1   7     1285.21     1285.41     22.02 o
   0   1   7     1999.12     1958.61     32.39 o
   1   1   7      306.45      310.92      8.40 o
   2   1   7     1000.35      950.26     22.48 o
   3   1   7     4710.09     4537.25     91.77 o
   4   1   7      378.36      404.50     13.17 o
   5   1   7     3149.81     3062.90     96.67 o
   6   1   7      201.44      199.07     13.52 o
   7   1   7        7.55       15.94      8.04 o
   8   1   7        7.29       12.14      8.04 o
   9   1   7       55.95       60.03     11.45 o
 -15   2   7       58.44       52.83      7.89 o
 -14   2   7     1374.67     1354.51     41.24 o
 -13   2   7      563.51      545.59     20.87 o
 -12   2   7        0.03        4.41      4.15 o
 -11   2   7     1000.82      975.15     31.28 o
 -10   2   7     1429.94     1458.35     24.31 o
  -9   2   7        9.34       18.79      2.36 o
  -8   2   7     1711.53     1803.61     30.76 o
  -7   2   7      294.09      291.68      8.06 o
  -6   2   7     2595.55     2626.07     42.68 o
  -5   2   7      446.50      432.72     13.28 o
  -4   2   7     7369.15     7477.30    122.69 o
  -3   2   7      121.66      147.19      4.65 o
  -2   2   7      350.76      344.06      7.70 o
  -1   2   7       38.42       43.01      3.48 o
   0   2   7      674.79      686.97     20.25 o
   1   2   7      442.11      437.60     16.57 o
   2   2   7    16640.89    16638.76    361.03 o
   3   2   7      230.64      262.41     11.57 o
   4   2   7       33.46       44.84      5.07 o
   5   2   7      126.75      109.02      9.99 o
   6   2   7      248.75      243.52     15.14 o
   7   2   7      586.56      599.02     24.09 o
   8   2   7     8969.57     8727.58    277.54 o
   9   2   7      382.28      405.70     24.22 o
 -15   3   7      117.13      119.91     25.84 o
 -14   3   7     4204.98     3966.39     94.26 o
 -13   3   7     1141.12     1152.91     38.07 o
 -12   3   7       89.90       98.12      7.92 o
 -11   3   7       14.50       20.48      3.86 o
 -10   3   7       24.36       30.71      3.40 o
  -9   3   7     6201.47     6182.59     97.97 o
  -8   3   7    19652.46    19509.83    335.43 o
  -7   3   7     7669.65     7648.54    113.16 o
  -6   3   7     2879.09     2785.45     45.16 o
  -5   3   7       14.03       22.10      2.49 o
  -4   3   7     2263.37     2126.53     34.63 o
  -3   3   7    16956.46    16867.46    251.99 o
  -2   3   7    15033.83    14633.55    253.74 o
  -1   3   7     2678.72     2607.42     46.46 o
   0   3   7     2599.01     2490.51     46.86 o
   1   3   7      278.24      278.81     10.46 o
   2   3   7      165.99      202.69     16.69 o
   3   3   7     4694.47     4666.58     94.14 o
   4   3   7     1058.27     1089.02     25.76 o
   5   3   7       61.84       68.67      7.11 o
   6   3   7      391.77      415.95     18.88 o
   7   3   7      755.47      811.81     41.78 o
   8   3   7      561.48      554.17     28.07 o
 -15   4   7       25.41       30.81     23.97 o
 -14   4   7      571.38      564.67     40.64 o
 -13   4   7     5638.43     5548.05    148.99 o
 -12   4   7      675.48      700.99     23.62 o
 -11   4   7     1678.95     1647.69     41.89 o
 -10   4   7        2.72       16.20      7.25 o
  -9   4   7      428.80      408.06     11.84 o
  -8   4   7       28.81       35.01      2.77 o
  -7   4   7     2466.91     2398.17     39.60 o
  -6   4   7      498.19      479.00     10.70 o
  -5   4   7     2283.39     2320.83     44.15 o
  -4   4   7     1850.26     1753.43     31.34 o
  -3   4   7     5852.70     5682.65     94.86 o
  -2   4   7     1134.03     1088.91     20.59 o
  -1   4   7      358.15      359.20      9.41 o
   0   4   7      408.10      416.17     10.79 o
   1   4   7      938.31      913.24     19.70 o
   2   4   7     3162.52     3104.42     63.67 o
   3   4   7     8763.02     8840.99    174.30 o
   4   4   7     1902.29     1910.73     60.08 o
   5   4   7        3.87       10.03      4.84 o
   6   4   7      942.64      919.26     31.98 o
   7   4   7     3050.75     3000.36     85.01 o
   8   4   7      796.88      788.82     34.89 o
 -15   5   7      148.84      121.72     17.79 o
 -14   5   7      103.86      116.17     15.20 o
 -13   5   7        9.87       18.20      7.60 o
 -12   5   7        0.24        1.20      4.91 o
 -11   5   7      163.67      165.36      8.87 o
 -10   5   7       38.12       47.79      6.47 o
  -9   5   7     1116.59     1054.08     20.64 o
  -8   5   7     1175.05     1123.21     24.15 o
  -7   5   7      616.11      634.42     15.31 o
  -6   5   7       79.01       84.98      6.32 o
  -5   5   7        1.53        8.55      5.93 o
  -4   5   7     2372.12     2351.72     41.37 o
  -3   5   7     4979.84     4999.04     91.04 o
  -2   5   7      287.31      307.20     10.85 o
  -1   5   7     2350.74     2322.02     48.12 o
   0   5   7      760.65      777.51     18.58 o
   1   5   7       46.21       41.53      4.14 o
   2   5   7     1363.99     1257.38     28.11 o
   3   5   7     3018.16     3057.23     70.89 o
   4   5   7      284.63      313.06     12.77 o
   5   5   7      646.38      656.31     35.41 o
   6   5   7      395.57      416.47     16.25 o
   7   5   7      765.47      750.94     28.46 o
   8   5   7       93.96       79.42     11.26 o
 -14   6   7    10701.70    10029.99    402.50 o
 -13   6   7       63.89       74.66     11.01 o
 -12   6   7        8.16       12.67      4.34 o
 -11   6   7     1994.26     1948.25     57.69 o
 -10   6   7        0.41        4.16      2.25 o
  -9   6   7       19.14       11.72      5.93 o
  -8   6   7     7776.80     7740.05    173.83 o
  -7   6   7      313.52      324.39     18.31 o
  -6   6   7     2042.36     2025.40     43.05 o
  -5   6   7     2296.76     2228.52     46.90 o
  -4   6   7     6900.98     6821.61    169.04 o
  -3   6   7     1948.68     1869.39     49.16 o
  -2   6   7      249.65      229.74      9.43 o
  -1   6   7     2471.81     2437.30     56.84 o
   0   6   7     5713.88     5580.88    110.91 o
   1   6   7      456.46      459.36     12.84 o
   2   6   7    15824.65    15208.58    330.78 o
   3   6   7     1785.09     1890.29     50.14 o
   4   6   7     2092.09     2129.74     52.09 o
   5   6   7     3896.28     3868.58    131.84 o
   6   6   7     1500.00     1544.87     40.76 o
   7   6   7        1.47       16.13      7.57 o
 -14   7   7     2176.90     1772.58    167.65 o
 -13   7   7        3.33        6.42      5.11 o
 -12   7   7      414.50      439.54     13.71 o
 -11   7   7      683.20      672.42     17.02 o
 -10   7   7     2432.71     2439.00     71.36 o
  -9   7   7     5992.70     6046.81    137.47 o
  -8   7   7    15812.75    15840.17    350.99 o
  -7   7   7       22.26       16.82      3.90 o
  -6   7   7      595.35      615.05     18.87 o
  -5   7   7      719.28      695.89     19.29 o
  -4   7   7     7379.50     7227.89    186.18 o
  -3   7   7     6678.75     6623.03    168.91 o
  -2   7   7    15157.96    14260.37    311.88 o
  -1   7   7       14.76       19.63      6.42 o
   0   7   7      153.94      160.41      8.44 o
   1   7   7      377.91      400.83     13.53 o
   2   7   7     2818.35     2779.31     64.96 o
   3   7   7      611.93      566.49     18.20 o
   4   7   7      448.96      467.73     16.60 o
   5   7   7       19.24       19.33      5.74 o
   6   7   7      245.19      249.43     13.10 o
   7   7   7      853.80      897.16     33.15 o
 -13   8   7     1734.41     1673.34     53.58 o
 -12   8   7        9.62       15.62     15.62 o
 -11   8   7       27.60       33.50      8.29 o
 -10   8   7     1328.98     1264.99     42.02 o
  -9   8   7      192.30      179.71      9.02 o
  -8   8   7      803.63      801.64     23.36 o
  -7   8   7      523.35      523.06     17.19 o
  -6   8   7       21.47       25.40      4.71 o
  -5   8   7       87.20      105.20      8.63 o
  -4   8   7     3337.67     3390.82     91.09 o
  -3   8   7      203.09      210.42     11.54 o
  -2   8   7      109.83      137.03     10.24 o
  -1   8   7       28.39       29.60      4.58 o
   0   8   7        8.31        5.38      4.76 o
   1   8   7     1777.06     1703.09     48.95 o
   2   8   7     2076.91     2033.28     57.77 o
   3   8   7      472.97      478.28     16.47 o
   4   8   7      982.57     1009.26     28.90 o
   5   8   7       33.82       36.46      6.48 o
   6   8   7       53.84       48.90      7.66 o
 -12   9   7        8.73       15.75     11.45 o
 -11   9   7      396.56      446.99     22.24 o
 -10   9   7       18.07       30.38      8.97 o
  -9   9   7     3423.43     3378.39     95.20 o
  -8   9   7     3977.71     4140.54     96.81 o
  -7   9   7       71.33       76.24      6.48 o
  -6   9   7       25.38       29.56      7.95 o
  -5   9   7       69.70       74.86      9.72 o
  -4   9   7     1226.17     1311.70     47.81 o
  -3   9   7     7240.03     6870.67    178.19 o
  -2   9   7     4161.08     4073.67    130.80 o
  -1   9   7     1177.28     1182.05     36.37 o
   0   9   7      424.33      413.56     17.55 o
   1   9   7       27.12       20.67      5.98 o
   2   9   7      915.49      904.66     30.44 o
   3   9   7     2931.34     3001.57     91.20 o
   4   9   7      683.84      717.04     26.89 o
   5   9   7     1676.01     1769.11     64.86 o
   6   9   7      289.57      299.94     23.08 o
 -11  10   7       82.40       93.55     12.14 o
 -10  10   7      623.28      642.32     20.53 o
  -9  10   7      444.90      474.70     16.66 o
  -8  10   7     2074.41     2122.28     64.85 o
  -7  10   7       18.92       21.76      7.95 o
  -6  10   7      776.32      784.22     30.23 o
  -5  10   7       55.22       54.93      8.98 o
  -4  10   7      168.38      158.44     11.06 o
  -3  10   7        4.21        7.77      6.89 o
  -2  10   7       74.61       81.41     15.02 o
  -1  10   7      307.09      296.58     19.33 o
   0  10   7      380.32      355.21     17.09 o
   1  10   7       20.74       16.78      7.09 o
   2  10   7     4155.67     3981.00    107.68 o
   3  10   7       78.04       73.72      9.36 o
   4  10   7      218.76      243.78     15.69 o
   5  10   7      570.61      679.22     34.92 o
 -10  11   7       56.28       84.22     11.83 o
  -9  11   7       10.02       21.99      8.65 o
  -8  11   7     3988.48     4171.42    117.84 o
  -7  11   7      291.08      321.16     19.44 o
  -6  11   7       99.16      121.05     11.93 o
  -5  11   7        0.06        6.86      6.96 o
  -4  11   7      160.06      177.67     43.87 o
  -3  11   7       86.50      108.89     13.10 o
  -2  11   7     3016.34     2837.42     99.08 o
  -1  11   7       50.61       52.26     10.66 o
   0  11   7        0.87        8.03      7.77 o
   1  11   7        0.81        0.00      7.51 o
   2  11   7        7.30       10.81      9.23 o
   3  11   7      162.18      152.75     17.79 o
   4  11   7      410.40      442.75     28.40 o
  -9  12   7      285.46      288.42     19.43 o
  -8  12   7       70.03       76.94     11.48 o
  -7  12   7       25.41       28.51      9.00 o
  -6  12   7      174.00      155.15     19.96 o
  -5  12   7      565.40      623.62     36.14 o
  -4  12   7      842.00      917.63     46.38 o
  -3  12   7     2144.92     2007.51    105.85 o
  -2  12   7      300.83      302.13     21.80 o
  -1  12   7      326.44      318.40     22.46 o
   0  12   7       45.75       57.20     12.12 o
   1  12   7      271.33      253.31     22.05 o
   2  12   7     1444.86     1425.62     58.36 o
  -7  13   7      860.71      902.90     45.52 o
  -6  13   7       28.01       33.04     22.23 o
  -5  13   7      148.89      163.25     21.20 o
  -4  13   7     1240.56     1296.00     59.19 o
  -3  13   7    10339.29    10310.98    276.33 o
  -2  13   7      204.99      210.16     22.84 o
  -1  13   7      122.77      139.55     17.56 o
   0  13   7       81.13       59.82     13.54 o
 -14   0   8       49.53       51.93      8.48 o
 -12   0   8      811.77      823.64     28.11 o
 -10   0   8    11140.20    11671.67    259.82 o
  -8   0   8     4175.89     4322.85     98.60 o
  -6   0   8     5858.03     6004.39    185.56 o
  -4   0   8    18514.93    19420.25    484.00 o
  -2   0   8     1568.64     1623.40     45.74 o
   0   0   8     3162.32     3352.15     89.56 o
   2   0   8       74.40       72.19     16.82 o
   4   0   8       70.52       74.51     10.89 o
   6   0   8      344.38      325.85     28.86 o
   8   0   8     3306.29     3156.80    152.36 o
 -15   1   8      952.70     1007.79     30.24 o
 -14   1   8       57.46       62.66      6.88 o
 -13   1   8        6.25        7.79      4.29 o
 -12   1   8      405.35      390.19     12.09 o
 -11   1   8     3834.29     3897.07     74.02 o
 -10   1   8     1922.11     1953.25     33.68 o
  -9   1   8     3640.55     3859.41     62.65 o
  -8   1   8     1636.73     1636.97     30.35 o
  -7   1   8        3.37        7.05      2.29 o
  -6   1   8       18.68       22.65      3.08 o
  -5   1   8    10107.79    10354.03    169.76 o
  -4   1   8     1254.78     1245.28     27.06 o
  -3   1   8     2869.52     2881.24     58.66 o
  -2   1   8     3690.95     3836.60     70.62 o
  -1   1   8     5369.81     5536.92    100.76 o
   0   1   8     1474.84     1558.84     34.58 o
   1   1   8     1894.27     1857.49     46.68 o
   2   1   8     4179.72     4138.36     99.72 o
   3   1   8      240.64      251.72     11.82 o
   4   1   8      347.01      352.35     16.48 o
   5   1   8     6686.68     6457.74    169.80 o
   6   1   8     1659.41     1609.04     49.11 o
   7   1   8        7.44       20.43      8.89 o
   8   1   8      562.31      563.33     39.63 o
 -15   2   8     1881.74     1887.75     49.35 o
 -14   2   8      256.34      252.93     14.96 o
 -13   2   8      856.81      853.83     23.30 o
 -12   2   8     1438.40     1509.67     35.48 o
 -11   2   8     3748.88     3871.58     73.58 o
 -10   2   8      163.58      156.68      6.73 o
  -9   2   8     1318.12     1387.94     24.47 o
  -8   2   8     1659.91     1663.18     28.58 o
  -7   2   8       21.40       27.48      2.88 o
  -6   2   8     2480.24     2435.34     59.65 o
  -5   2   8    26295.08    27432.27    480.69 o
  -4   2   8     1119.75     1139.69     23.17 o
  -3   2   8      515.83      539.69     13.11 o
  -2   2   8      221.72      230.22      6.96 o
  -1   2   8     1237.58     1233.79     25.14 o
   0   2   8     1014.82      995.82     25.40 o
   1   2   8    24440.22    24927.09    712.74 o
   2   2   8      197.17      211.67     10.48 o
   3   2   8      105.74       99.85      7.91 o
   4   2   8      103.47      106.00      8.55 o
   5   2   8       73.78       78.14      9.52 o
   6   2   8      207.64      170.56     17.54 o
   7   2   8     4633.37     4499.37    148.33 o
   8   2   8      126.44      128.03     14.85 o
 -15   3   8     4707.57     4636.00    127.09 o
 -14   3   8      102.38      103.65      9.22 o
 -13   3   8      133.79      147.55      9.83 o
 -12   3   8       11.14       16.66      5.16 o
 -11   3   8     2515.92     2464.30     59.37 o
 -10   3   8     9836.77     9658.74    162.79 o
  -9   3   8     2378.17     2309.62     38.84 o
  -8   3   8      810.67      889.86     15.79 o
  -7   3   8      284.81      285.15      7.22 o
  -6   3   8     1963.93     1842.28     35.97 o
  -5   3   8      725.77      719.38     14.97 o
  -4   3   8     3482.03     3502.93     65.16 o
  -3   3   8       34.30       36.29      3.82 o
  -2   3   8     4903.72     4851.32     96.41 o
  -1   3   8      758.55      807.19     19.65 o
   0   3   8     8260.55     8017.16    143.77 o
   1   3   8      637.33      607.60     19.09 o
   2   3   8      159.12      153.32      7.87 o
   3   3   8      153.19      154.46      9.44 o
   4   3   8     1948.82     1983.82     57.47 o
   5   3   8     2916.66     2972.85     83.16 o
   6   3   8     4659.87     4544.06    123.39 o
   7   3   8      776.25      777.31     41.12 o
 -15   4   8       39.21       30.37      8.86 o
 -14   4   8       54.29       55.15      8.35 o
 -13   4   8      132.33      140.42     11.57 o
 -12   4   8       15.38       16.75      6.05 o
 -11   4   8     3440.73     3309.06     70.08 o
 -10   4   8     1124.11     1102.82     23.80 o
  -9   4   8      523.48      504.11     11.98 o
  -8   4   8      628.57      629.35     12.88 o
  -7   4   8        0.09        3.36      2.36 o
  -6   4   8     7272.12     7178.43    112.63 o
  -5   4   8     5983.42     5965.14     99.79 o
  -4   4   8     3437.73     3411.11     63.54 o
  -3   4   8       24.50       44.19      5.98 o
  -2   4   8      682.62      691.58     14.64 o
  -1   4   8        1.49        5.56      2.75 o
   0   4   8    14680.65    13949.86    247.45 o
   1   4   8     2198.19     2170.47     46.22 o
   2   4   8      372.96      363.01     11.97 o
   3   4   8      230.96      216.98     16.31 o
   4   4   8      425.05      436.83     18.88 o
   5   4   8      122.03      140.94     13.39 o
   6   4   8     2030.57     2044.17     61.28 o
   7   4   8      121.46      128.15     12.92 o
 -14   5   8      507.94      517.67     36.97 o
 -13   5   8      216.69      223.06     18.58 o
 -12   5   8      723.66      668.00     43.17 o
 -11   5   8       20.68       20.42      3.52 o
 -10   5   8     6258.65     6098.62    145.56 o
  -9   5   8        4.97        7.52      2.48 o
  -8   5   8     2450.49     2368.69     42.64 o
  -7   5   8     1616.41     1515.92     28.98 o
  -6   5   8      193.02      196.39      9.18 o
  -5   5   8       73.94       60.65      5.12 o
  -4   5   8     9915.31     9419.59    209.37 o
  -3   5   8      353.51      345.09     14.04 o
  -2   5   8     1871.27     1874.15     44.97 o
  -1   5   8      739.43      716.70     19.43 o
   0   5   8     2931.87     2866.92     59.09 o
   1   5   8      469.58      486.54     13.93 o
   2   5   8     2563.71     2581.77     54.56 o
   3   5   8        3.52        7.48      4.63 o
   4   5   8      440.96      427.93     19.28 o
   5   5   8      588.52      571.90     23.36 o
   6   5   8     3619.40     3679.25    102.04 o
   7   5   8      290.65      352.16     19.68 o
 -14   6   8      276.14      265.59     16.74 o
 -13   6   8      351.79      357.04     23.22 o
 -12   6   8      551.79      518.97     41.20 o
 -11   6   8     7979.71     7729.70    207.43 o
 -10   6   8     4395.82     4536.72     94.42 o
  -9   6   8     1423.57     1428.52     31.79 o
  -8   6   8      387.77      344.46     13.37 o
  -7   6   8      167.74      149.01      8.50 o
  -6   6   8       93.68      111.53      6.73 o
  -5   6   8    23292.46    22614.86    570.72 o
  -4   6   8     6386.86     6247.32    161.98 o
  -3   6   8      757.87      751.67     24.75 o
  -2   6   8       16.29        9.46      4.76 o
  -1   6   8      495.83      510.68     16.08 o
   0   6   8      190.31      183.69      7.96 o
   1   6   8     8928.38     8903.61    175.64 o
   2   6   8     1000.77     1069.84     28.96 o
   3   6   8      309.13      326.61     13.62 o
   4   6   8      104.93      116.53     10.71 o
   5   6   8      599.30      580.29     23.81 o
   6   6   8      157.87      207.10     15.46 o
 -14   7   8      129.10      118.68      9.96 o
 -13   7   8      479.87      476.06     20.74 o
 -12   7   8       71.69       84.90      8.67 o
 -11   7   8     3816.38     3741.97     77.34 o
 -10   7   8     2079.74     2041.61     44.21 o
  -9   7   8     2472.39     2389.52     58.21 o
  -8   7   8      322.33      324.23     17.83 o
  -7   7   8      139.80      132.54      8.06 o
  -6   7   8       68.24       75.88     13.56 o
  -5   7   8       87.65       92.11     13.21 o
  -4   7   8      192.59      183.88     11.14 o
  -3   7   8      345.28      353.26     14.97 o
  -2   7   8      285.98      287.80     13.61 o
  -1   7   8     1359.85     1323.61     39.44 o
   0   7   8      267.43      253.62     13.19 o
   1   7   8     1678.05     1613.20     47.06 o
   2   7   8       74.39       92.80      7.44 o
   3   7   8     2330.82     2417.85     73.56 o
   4   7   8      149.93      166.03     12.95 o
   5   7   8     3891.87     3979.00    109.63 o
   6   7   8      785.01      846.96     32.11 o
 -13   8   8      557.52      554.07     21.34 o
 -12   8   8       32.89       37.84      3.61 o
 -11   8   8     2056.73     2017.45     44.03 o
 -10   8   8       89.32       96.48      8.67 o
  -9   8   8      130.43      122.57     11.11 o
  -8   8   8       24.70       27.77      4.86 o
  -7   8   8     1006.96     1045.29     36.51 o
  -6   8   8      993.69      968.42     40.85 o
  -5   8   8     2952.58     3006.11    103.23 o
  -4   8   8     1104.16     1054.33     39.83 o
  -3   8   8     2060.86     2113.88     59.47 o
  -2   8   8        0.28        6.87      5.21 o
  -1   8   8      193.42      178.67     10.93 o
   0   8   8     3127.62     2946.32    115.49 o
   1   8   8      691.70      640.25     29.35 o
   2   8   8      294.08      290.76     20.19 o
   3   8   8      862.97      885.71     39.52 o
   4   8   8       28.68       23.12      7.25 o
   5   8   8       44.32       37.19      9.62 o
 -12   9   8       35.45       25.11     18.63 o
 -11   9   8     2216.70     2143.53     73.38 o
 -10   9   8     3579.19     3452.19    102.67 o
  -9   9   8       51.69       49.85     10.06 o
  -8   9   8      339.48      319.04     18.67 o
  -7   9   8      108.60      116.63     12.10 o
  -6   9   8       11.67       10.76      7.24 o
  -5   9   8     1209.37     1295.71     40.15 o
  -4   9   8     1944.31     1916.64     55.39 o
  -3   9   8     2218.26     2158.42     63.66 o
  -2   9   8      523.60      464.07     18.68 o
  -1   9   8       69.14       71.27     10.95 o
   0   9   8      835.20      779.11     34.05 o
   1   9   8       95.47       87.35     11.90 o
   2   9   8      129.40      121.66     18.63 o
   3   9   8     3026.00     3075.29    107.21 o
   4   9   8      205.91      198.69     19.49 o
 -11  10   8     3740.98     3872.51    111.00 o
 -10  10   8     1248.06     1281.77     44.29 o
  -9  10   8        9.77       13.41      8.09 o
  -8  10   8        0.08       13.02      7.95 o
  -7  10   8      387.18      403.06     21.14 o
  -6  10   8      129.58      128.88     12.90 o
  -5  10   8    12616.70    12646.61    399.02 o
  -4  10   8     1580.98     1624.43     48.73 o
  -3  10   8       40.66       34.53     10.81 o
  -2  10   8        0.19        3.34      7.51 o
  -1  10   8       47.12       37.45     10.09 o
   0  10   8      275.82      226.16     18.64 o
   1  10   8     8101.83     7605.45    244.81 o
   2  10   8      187.73      151.75     16.43 o
   3  10   8      503.95      479.04     28.40 o
   4  10   8        5.52        8.12     10.39 o
 -10  11   8     1726.92     1779.75     57.73 o
  -9  11   8     1193.71     1283.30     44.75 o
  -8  11   8       16.24       17.33     12.86 o
  -7  11   8      853.80      873.63     33.56 o
  -6  11   8        3.57        5.00      7.57 o
  -5  11   8      736.07      762.74     40.82 o
  -4  11   8     3044.66     3094.29    244.78 o
  -3  11   8        1.80        2.94      7.41 o
  -2  11   8       19.54       10.76      8.89 o
  -1  11   8     1566.95     1471.51     66.90 o
   0  11   8      344.27      340.79     23.62 o
   1  11   8       13.17       15.57     10.09 o
   2  11   8     1472.71     1512.38     60.06 o
  -8  12   8       12.99       16.82      8.84 o
  -7  12   8      593.57      647.60     37.79 o
  -6  12   8     5407.03     5790.16    200.65 o
  -5  12   8      439.89      533.49     34.43 o
  -4  12   8     3102.78     3069.21    131.71 o
  -3  12   8     2219.90     2243.89     82.94 o
  -2  12   8      234.02      212.73     20.20 o
  -1  12   8      241.41      236.08     26.45 o
   0  12   8     9394.65     8959.39    288.88 o
   1  12   8     1496.74     1432.41     58.77 o
  -5  13   8     1374.25     1340.60     60.90 o
  -4  13   8      909.53      936.11     48.93 o
  -3  13   8      469.77      452.80     24.03 o
 -15   0   9     1567.55     1608.71     49.98 o
 -13   0   9     2282.48     2310.04     66.21 o
 -11   0   9     1292.82     1266.26     38.38 o
  -9   0   9     1832.76     1840.63     44.59 o
  -7   0   9      121.79      126.45     18.63 o
  -5   0   9     2543.38     2541.58     67.77 o
  -3   0   9     2507.08     2678.32     71.71 o
  -1   0   9     1350.43     1359.15     56.68 o
   1   0   9     9544.70     9804.67    308.73 o
   3   0   9     7801.10     7851.96    250.68 o
   5   0   9     1103.96     1125.89     62.62 o
   7   0   9     2981.51     3021.90    147.43 o
 -15   1   9     1443.99     1476.82     39.80 o
 -14   1   9      951.64      962.72     25.63 o
 -13   1   9     6523.51     6579.98    122.93 o
 -12   1   9     3470.28     3504.02     67.60 o
 -11   1   9       44.76       57.54      5.11 o
 -10   1   9       47.88       56.51      5.54 o
  -9   1   9     2460.21     2459.57     44.30 o
  -8   1   9      651.71      669.85     14.64 o
  -7   1   9    16190.72    16364.91    352.14 o
  -6   1   9      527.92      538.46     14.51 o
  -5   1   9       79.66       91.57      5.02 o
  -4   1   9     1339.14     1357.15     29.86 o
  -3   1   9       58.22       67.82      5.07 o
  -2   1   9     6584.22     6964.49    125.96 o
  -1   1   9     9414.92     9521.43    187.98 o
   0   1   9      177.65      192.26     12.49 o
   1   1   9      327.30      338.43     13.58 o
   2   1   9      372.63      416.92     29.10 o
   3   1   9      529.92      529.16     21.15 o
   4   1   9     3070.32     3148.32     87.64 o
   5   1   9     1583.29     1600.28     49.49 o
   6   1   9       87.61      102.12     13.15 o
   7   1   9      500.03      501.67     27.21 o
 -15   2   9        5.42        8.89      5.95 o
 -14   2   9      530.65      518.94     18.93 o
 -13   2   9      132.68      160.61     17.00 o
 -12   2   9    11133.66    11405.10    229.42 o
 -11   2   9     1214.34     1254.41     26.90 o
 -10   2   9      332.06      345.04      9.77 o
  -9   2   9      349.91      355.05      9.67 o
  -8   2   9     5376.36     5392.23     92.52 o
  -7   2   9      683.93      652.41     15.27 o
  -6   2   9    19511.24    20604.97    364.10 o
  -5   2   9     1685.09     1610.57     34.97 o
  -4   2   9      702.94      717.54     16.16 o
  -3   2   9     1065.79     1023.41     22.24 o
  -2   2   9     1611.01     1654.58     36.35 o
  -1   2   9      918.48      952.37     23.20 o
   0   2   9     4477.87     4479.05    102.36 o
   1   2   9      631.19      631.22     19.79 o
   2   2   9        4.41       13.60      5.55 o
   3   2   9      225.34      247.23     14.63 o
   4   2   9      436.62      450.17     17.45 o
   5   2   9      412.07      418.10     20.16 o
   6   2   9       12.57       14.93     13.15 o
   7   2   9      194.64      180.43     17.85 o
 -15   3   9       22.31       14.55      7.38 o
 -14   3   9      195.15      210.70     12.09 o
 -13   3   9      309.48      318.01     16.31 o
 -12   3   9      658.17      729.14     29.55 o
 -11   3   9     1317.35     1385.74     48.36 o
 -10   3   9       32.42       43.56      5.18 o
  -9   3   9        5.70       11.48      3.44 o
  -8   3   9     4026.68     4005.69     65.32 o
  -7   3   9     3629.91     3761.52     65.18 o
  -6   3   9       48.27       68.28     12.79 o
  -5   3   9     2796.96     2884.91     54.75 o
  -4   3   9      159.06      161.85      7.29 o
  -3   3   9      617.74      643.49     19.16 o
  -2   3   9    15003.56    15372.46    299.99 o
  -1   3   9     3559.93     3647.80     75.04 o
   0   3   9      178.15      177.62     14.14 o
   1   3   9      471.66      469.32     16.27 o
   2   3   9      268.08      272.94     12.72 o
   3   3   9      867.54      842.47     25.23 o
   4   3   9     8315.49     8535.70    222.04 o
   5   3   9       33.33       45.42      9.12 o
   6   3   9      117.62      100.82     11.97 o
 -15   4   9       61.91       56.55     10.00 o
 -14   4   9      564.77      582.52     23.70 o
 -13   4   9     6078.94     5954.77    158.51 o
 -12   4   9        2.34       12.24      5.11 o
 -11   4   9     1048.74     1039.94     28.99 o
 -10   4   9      473.77      459.96     14.63 o
  -9   4   9       86.33      101.13      6.03 o
  -8   4   9      527.04      520.32     12.67 o
  -7   4   9    15921.68    15962.95    309.73 o
  -6   4   9      358.64      337.11     10.56 o
  -5   4   9      118.21      125.34      6.96 o
  -4   4   9     1108.34     1071.69     25.49 o
  -3   4   9      671.87      663.56     19.67 o
  -2   4   9      383.98      317.51     10.52 o
  -1   4   9     3094.80     2958.85     61.71 o
   0   4   9      615.41      586.44     18.27 o
   1   4   9     1518.44     1470.04     37.64 o
   2   4   9      231.92      242.60     11.67 o
   3   4   9     1671.80     1631.65     49.25 o
   4   4   9      108.77      139.78     13.51 o
   5   4   9       94.15      102.72     11.38 o
   6   4   9       56.40       59.45     10.66 o
 -14   5   9        1.84        6.68      7.24 o
 -13   5   9     1026.52     1045.16     44.23 o
 -12   5   9       85.88       81.15     21.11 o
 -11   5   9      103.66      112.15      9.24 o
 -10   5   9       51.66       47.80      6.76 o
  -9   5   9        4.71        8.58      4.12 o
  -8   5   9      988.22      956.98     32.51 o
  -7   5   9     1001.05      964.86     25.89 o
  -6   5   9      340.35      288.69     11.53 o
  -5   5   9     1295.25     1243.61     32.00 o
  -4   5   9      138.05      131.15      8.33 o
  -3   5   9      220.76      216.46     10.33 o
  -2   5   9     7401.01     6976.54    155.25 o
  -1   5   9     7928.66     7703.92    254.08 o
   0   5   9      633.40      614.32     19.15 o
   1   5   9     3387.11     3366.90     78.68 o
   2   5   9        5.45        8.81      5.60 o
   3   5   9      118.05      117.13     10.58 o
   4   5   9     5764.41     6011.05    190.25 o
   5   5   9     2239.42     2282.63     67.34 o
   6   5   9       74.12       64.94     10.34 o
 -14   6   9        5.09        1.61      5.23 o
 -13   6   9       72.92       70.89      7.99 o
 -12   6   9     9877.02     9608.74    317.25 o
 -11   6   9       58.66       62.82     11.12 o
 -10   6   9     1332.94     1336.01     39.66 o
  -9   6   9      147.47      155.54      9.54 o
  -8   6   9       76.56       97.37     10.41 o
  -7   6   9      350.70      335.63     15.56 o
  -6   6   9     4854.51     4780.52    126.77 o
  -5   6   9      275.90      293.97     14.49 o
  -4   6   9     1889.53     1850.80     53.38 o
  -3   6   9      521.12      533.07     20.34 o
  -2   6   9      169.01      138.13     10.12 o
  -1   6   9       88.00       88.11     10.39 o
   0   6   9        2.80        3.06      5.29 o
   1   6   9      247.20      243.39     14.01 o
   2   6   9        8.68       12.94      5.81 o
   3   6   9     1390.70     1342.04     42.30 o
   4   6   9     2334.52     2411.09     77.53 o
   5   6   9      403.64      407.97     26.72 o
 -13   7   9       46.06       68.35      8.07 o
 -12   7   9      210.43      201.41     18.54 o
 -11   7   9     1171.23     1171.10     43.83 o
 -10   7   9      347.66      335.82     15.31 o
  -9   7   9      314.82      310.32     13.60 o
  -8   7   9     4013.75     3959.23    110.59 o
  -7   7   9     1527.18     1482.70     64.45 o
  -6   7   9      583.15      606.30     22.83 o
  -5   7   9      255.76      288.81     14.33 o
  -4   7   9      384.38      375.60     16.45 o
  -3   7   9       16.27       12.26      5.60 o
  -2   7   9     7040.51     6843.32    178.13 o
  -1   7   9     2364.88     2215.63     62.54 o
   0   7   9      577.65      579.91     30.62 o
   1   7   9      666.36      698.53     42.72 o
   2   7   9      335.29      314.83     39.68 o
   3   7   9      336.23      305.35     16.69 o
   4   7   9     3787.72     3942.85    108.44 o
   5   7   9      892.42      977.66     35.33 o
 -13   8   9     2984.82     2911.66     99.30 o
 -12   8   9     2239.03     2261.36     93.02 o
 -11   8   9     1411.11     1427.72     38.21 o
 -10   8   9        2.93        5.01      4.56 o
  -9   8   9       18.08       22.03      8.13 o
  -8   8   9      551.83      595.94     35.28 o
  -7   8   9     8036.76     7950.66    212.66 o
  -6   8   9      908.71      868.86     39.13 o
  -5   8   9      509.86      541.66     26.00 o
  -4   8   9      177.59      182.00     12.37 o
  -3   8   9      157.89      154.83     11.63 o
  -2   8   9      440.75      451.68     18.92 o
  -1   8   9     4032.63     3842.96    127.71 o
   0   8   9      225.24      226.69     17.79 o
   1   8   9       77.99       82.24     12.30 o
   2   8   9      485.77      463.39     26.70 o
   3   8   9     2758.74     2719.84     96.89 o
   4   8   9        1.21       12.59     10.39 o
 -12   9   9      258.70      288.53     15.32 o
 -11   9   9     1485.15     1514.55     40.68 o
 -10   9   9     1312.42     1324.23     45.04 o
  -9   9   9     1402.24     1419.72     47.24 o
  -8   9   9     1133.06     1130.92     40.19 o
  -7   9   9     4661.70     4823.69    134.03 o
  -6   9   9     1455.98     1458.39     71.72 o
  -5   9   9      330.09      330.26     17.48 o
  -4   9   9     1653.48     1699.06     50.50 o
  -3   9   9      139.76      131.02     10.82 o
  -2   9   9     1741.57     1682.27     62.24 o
  -1   9   9     7312.12     6772.36    218.24 o
   0   9   9      763.78      761.12     34.89 o
   1   9   9        2.43        5.12      8.04 o
   2   9   9      204.39      203.72     19.00 o
   3   9   9      877.86      881.15     40.75 o
 -11  10   9       27.05       33.06      5.73 o
 -10  10   9      195.80      210.16     16.90 o
  -9  10   9       57.61       63.63     11.27 o
  -8  10   9       99.00       99.60     12.21 o
  -7  10   9      174.47      174.99     15.31 o
  -6  10   9      438.80      409.32     21.74 o
  -5  10   9      208.74      216.84     19.06 o
  -4  10   9      601.02      621.28     24.25 o
  -3  10   9      317.64      279.04     20.51 o
  -2  10   9      484.65      448.90     25.68 o
  -1  10   9        7.74        5.49      8.65 o
   0  10   9      634.27      627.30     31.89 o
   1  10   9      376.66      362.28     24.22 o
   2  10   9      887.08      853.92     39.97 o
  -9  11   9       21.58       26.22      9.66 o
  -8  11   9     1519.87     1530.65     51.05 o
  -7  11   9       89.26      115.12     13.19 o
  -6  11   9      195.04      194.61     16.09 o
  -5  11   9      471.47      427.28     30.96 o
  -4  11   9     1859.34     1801.81     68.82 o
  -3  11   9      961.58      944.10     41.82 o
  -2  11   9     4093.90     3828.34    130.57 o
  -1  11   9      501.03      448.58     27.55 o
   0  11   9      783.89      764.28     37.86 o
   1  11   9        0.32        0.00      9.35 o
  -7  12   9     7283.71     7786.63    263.65 o
  -6  12   9     1544.64     1611.41     68.56 o
  -5  12   9       16.48       35.45     14.44 o
  -4  12   9      159.41      145.43     31.25 o
  -3  12   9       48.04       71.42     13.54 o
  -2  12   9     1397.51     1334.82     55.56 o
  -1  12   9     2374.88     2290.74    128.54 o
 -14   0  10      663.77      646.37     24.73 o
 -12   0  10       26.61       30.21      6.68 o
 -10   0  10     5082.60     4891.46    129.32 o
  -8   0  10       66.25       63.95      8.27 o
  -6   0  10      221.42      279.61     14.71 o
  -4   0  10    18918.38    19952.14    499.09 o
  -2   0  10      240.19      218.63     15.02 o
   0   0  10       55.92       43.59     12.62 o
   2   0  10    16600.45    17262.58    538.27 o
   4   0  10      463.19      441.39     33.68 o
   6   0  10      396.33      343.90     32.47 o
 -15   1  10     1199.63     1213.84     34.24 o
 -14   1  10     1347.89     1355.26     36.77 o
 -13   1  10      208.02      230.76     10.12 o
 -12   1  10      421.24      415.65     12.57 o
 -11   1  10       83.97       76.21      5.60 o
 -10   1  10     2277.99     2235.16     44.20 o
  -9   1  10     9224.85     9064.41    153.26 o
  -8   1  10      353.04      363.83     10.79 o
  -7   1  10      370.74      377.07     12.88 o
  -6   1  10      200.79      192.11      8.35 o
  -5   1  10      355.72      379.44     10.78 o
  -4   1  10     5904.12     5993.41    119.07 o
  -3   1  10     6836.42     6922.21    153.77 o
  -2   1  10      121.25      133.19      8.22 o
  -1   1  10        3.13        6.92      5.21 o
   0   1  10      464.57      475.09     18.74 o
   1   1  10       88.71       96.78      9.52 o
   2   1  10     1374.15     1460.30     61.58 o
   3   1  10      368.84      352.16     26.89 o
   4   1  10       97.23      100.58      9.94 o
   5   1  10      234.83      234.78     16.30 o
   6   1  10     1725.98     1870.16     69.05 o
 -15   2  10     2444.81     2460.22     61.25 o
 -14   2  10     1180.05     1182.50     33.25 o
 -13   2  10     2103.91     2132.69     53.03 o
 -12   2  10        0.75        4.94      4.69 o
 -11   2  10     2068.49     2064.61     41.55 o
 -10   2  10      415.11      398.93     11.65 o
  -9   2  10       97.38      115.58      7.91 o
  -8   2  10      672.25      676.23     19.37 o
  -7   2  10        0.46        3.61      3.30 o
  -6   2  10      366.66      371.86     12.01 o
  -5   2  10        4.11        7.22      3.90 o
  -4   2  10       66.52       66.70      5.45 o
  -3   2  10     4295.50     4287.97     87.34 o
  -2   2  10      168.23      170.59      8.64 o
  -1   2  10     1232.90     1239.28     32.77 o
   0   2  10      478.27      484.47     17.01 o
   1   2  10     2647.87     2669.95     64.72 o
   2   2  10      258.02      261.38     16.28 o
   3   2  10     3069.43     3049.43     73.96 o
   4   2  10        5.56       21.77      8.32 o
   5   2  10      609.21      659.34     27.48 o
 -15   3  10     2161.66     2244.01     66.04 o
 -14   3  10     1939.27     2001.39     59.12 o
 -13   3  10       78.02       88.41      8.14 o
 -12   3  10      238.25      233.90     11.96 o
 -11   3  10        6.52       12.51      4.88 o
 -10   3  10        9.10       14.75      3.98 o
  -9   3  10     8921.59     9327.48    197.03 o
  -8   3  10     2960.05     2984.50     65.01 o
  -7   3  10      445.72      424.92     15.06 o
  -6   3  10     1186.22     1168.12     26.05 o
  -5   3  10       54.13       59.07      5.65 o
  -4   3  10       23.08       31.37      5.36 o
  -3   3  10     6186.00     6349.25    126.91 o
  -2   3  10      345.46      355.26     12.08 o
  -1   3  10     2496.07     2416.37     58.42 o
   0   3  10      891.82      850.24     24.83 o
   1   3  10      870.09      875.42     25.84 o
   2   3  10      427.21      462.04     20.83 o
   3   3  10      149.84      164.67     12.92 o
   4   3  10       55.96       51.35      9.61 o
   5   3  10     1525.80     1548.54     49.76 o
 -15   4  10      459.56      479.42     29.10 o
 -14   4  10     3023.71     3126.84     87.89 o
 -13   4  10      318.26      316.99     26.17 o
 -12   4  10     1383.57     1331.23     44.65 o
 -11   4  10      342.00      322.72     15.72 o
 -10   4  10     1726.75     1731.24     50.94 o
  -9   4  10      243.50      249.07     10.05 o
  -8   4  10      389.47      386.98     14.16 o
  -7   4  10       35.91       44.65      5.95 o
  -6   4  10     3020.51     2946.35     69.26 o
  -5   4  10      229.27      213.78     12.90 o
  -4   4  10     8806.01     8809.81    195.02 o
  -3   4  10       14.74        9.79      4.58 o
  -2   4  10      490.75      475.28     16.85 o
  -1   4  10      451.94      472.35     16.23 o
   0   4  10       52.51       48.89      6.44 o
   1   4  10       38.88       46.91      9.03 o
   2   4  10     9302.45     9275.92    207.80 o
   3   4  10      363.55      391.98     19.41 o
   4   4  10       41.53       47.17     15.65 o
   5   4  10      907.11      909.64     33.84 o
 -14   5  10     7971.27     8083.78    213.54 o
 -13   5  10      105.44      113.24     10.70 o
 -12   5  10      394.80      394.88     18.09 o
 -11   5  10       52.98       64.71      8.12 o
 -10   5  10     1206.27     1196.89     38.06 o
  -9   5  10     9794.81     9728.26    218.98 o
  -8   5  10    22788.53    22883.33    450.52 o
  -7   5  10      331.95      349.53     13.78 o
  -6   5  10      510.08      503.14     16.94 o
  -5   5  10       52.61       86.75     21.75 o
  -4   5  10      996.61      952.16     26.57 o
  -3   5  10     8729.18     8375.25    186.07 o
  -2   5  10     9825.13     9717.87    287.73 o
  -1   5  10       28.04       27.34      7.15 o
   0   5  10      546.74      581.85     19.27 o
   1   5  10     1479.73     1443.39     46.80 o
   2   5  10       13.57       15.77      6.84 o
   3   5  10      872.22      822.41     34.43 o
   4   5  10       48.85       62.35      9.94 o
   5   5  10      230.66      248.79     18.43 o
 -14   6  10      389.13      401.53     32.57 o
 -13   6  10      463.47      471.76     20.26 o
 -12   6  10      830.46      782.41     34.28 o
 -11   6  10      134.50      131.57     17.13 o
 -10   6  10      160.79      163.32     11.28 o
  -9   6  10      172.01      182.43     11.04 o
  -8   6  10        2.45       10.44      4.79 o
  -7   6  10      349.05      352.70     18.05 o
  -6   6  10      954.40      937.62     26.65 o
  -5   6  10     2908.22     2845.84     84.49 o
  -4   6  10     3696.09     3622.01     84.33 o
  -3   6  10     1164.66     1097.17     30.40 o
  -2   6  10     2484.70     2409.80     72.21 o
  -1   6  10      508.71      508.59     20.84 o
   0   6  10        1.49        9.70      6.37 o
   1   6  10     4495.67     4250.49    141.48 o
   2   6  10     2430.53     2473.74     70.53 o
   3   6  10      492.55      523.59     22.50 o
   4   6  10     2582.59     2791.93    122.15 o
 -13   7  10      340.86      371.19     17.80 o
 -12   7  10      482.31      459.56     22.14 o
 -11   7  10      331.32      324.75     16.89 o
 -10   7  10      433.64      431.14     16.75 o
  -9   7  10      702.77      653.13     21.59 o
  -8   7  10       94.49       96.27      8.49 o
  -7   7  10     4004.51     4092.83    109.71 o
  -6   7  10       33.52       31.86      7.51 o
  -5   7  10       73.30       65.52      9.18 o
  -4   7  10     2354.37     2349.27     66.93 o
  -3   7  10      640.02      570.22     22.64 o
  -2   7  10      191.01      185.07     11.06 o
  -1   7  10     5041.73     5153.72    217.72 o
   0   7  10      202.78      164.68     15.71 o
   1   7  10       10.51       16.22      9.35 o
   2   7  10     1509.42     1490.34     58.78 o
   3   7  10      407.85      412.88     29.46 o
   4   7  10      440.95      480.98     29.75 o
 -12   8  10      234.07      234.21     14.49 o
 -11   8  10       89.31       91.91      9.64 o
 -10   8  10       53.16       54.77     10.41 o
  -9   8  10      516.95      533.72     19.36 o
  -8   8  10      722.90      661.34     36.78 o
  -7   8  10       98.87       96.16     15.30 o
  -6   8  10     1198.58     1188.93     50.84 o
  -5   8  10      212.91      231.97     22.38 o
  -4   8  10     5873.62     5740.47    152.43 o
  -3   8  10     2040.43     1945.69     57.35 o
  -2   8  10      517.67      494.66     21.01 o
  -1   8  10        0.49       15.02      9.35 o
   0   8  10      833.86      810.24     37.01 o
   1   8  10       80.46       86.94     13.60 o
   2   8  10     9029.73     8722.63    280.97 o
   3   8  10     1127.63     1198.86     72.25 o
 -11   9  10       97.53      105.78      9.29 o
 -10   9  10     4177.16     4239.05    100.80 o
  -9   9  10      811.45      786.56     50.55 o
  -8   9  10     3503.95     3434.03     99.23 o
  -7   9  10      139.18      130.47     14.44 o
  -6   9  10      301.65      283.19     25.85 o
  -5   9  10       28.71       34.25      8.57 o
  -4   9  10     5358.52     5346.58    142.83 o
  -3   9  10       27.63       39.19      7.97 o
  -2   9  10      933.97      889.28     39.13 o
  -1   9  10        4.26        4.81      8.50 o
   0   9  10      658.00      633.76     52.28 o
   1   9  10       97.71       89.63     14.45 o
   2   9  10      323.01      352.80     26.19 o
 -10  10  10     1433.73     1466.22     40.73 o
  -9  10  10     1326.59     1319.33     54.94 o
  -8  10  10      240.56      225.12     17.64 o
  -7  10  10        7.52       12.11      8.65 o
  -6  10  10       11.66       18.96     12.62 o
  -5  10  10       36.07       43.26      8.88 o
  -4  10  10     1724.86     1842.12     69.77 o
  -3  10  10     3217.95     3055.69    106.40 o
  -2  10  10      472.00      471.52     27.39 o
  -1  10  10      182.56      183.05     18.14 o
   0  10  10       55.32       59.26     13.15 o
   1  10  10     2335.79     2136.18     79.79 o
  -8  11  10     1597.51     1661.47     55.30 o
  -7  11  10      375.06      414.28     31.87 o
  -6  11  10       96.97      118.33     36.65 o
  -5  11  10       80.62       74.51     24.03 o
  -4  11  10      891.59      963.16     43.87 o
  -3  11  10     6132.79     6164.42    203.26 o
  -2  11  10      695.33      639.57     43.86 o
  -1  11  10       10.30        9.76     10.09 o
 -15   0  11       40.15       40.82      9.74 o
 -13   0  11      122.46      135.53     13.10 o
 -11   0  11     3417.47     3401.49     92.30 o
  -9   0  11       16.71       16.58      5.98 o
  -7   0  11      888.71      883.40     66.83 o
  -5   0  11     9975.91    10597.21    326.82 o
  -3   0  11       47.05       47.31      8.65 o
  -1   0  11     1207.21     1189.89    100.01 o
   1   0  11     4859.22     5030.45    165.18 o
   3   0  11      357.76      357.12     31.26 o
 -15   1  11      861.54      860.50     26.43 o
 -14   1  11      129.46      152.01     10.45 o
 -13   1  11      271.41      267.09     11.69 o
 -12   1  11       23.25       28.69      6.25 o
 -11   1  11     1609.20     1562.65     32.72 o
 -10   1  11      889.02      857.60     20.02 o
  -9   1  11      288.76      284.37     10.62 o
  -8   1  11      726.02      712.21     22.41 o
  -7   1  11        4.52       30.54     28.16 o
  -6   1  11     2801.76     2775.83     58.10 o
  -5   1  11     1217.79     1171.64     28.66 o
  -4   1  11     1748.85     1782.33     39.47 o
  -3   1  11      352.62      359.58     15.47 o
  -2   1  11      869.76      874.48     28.57 o
  -1   1  11     2791.46     2879.79     79.27 o
   0   1  11     8103.48     8216.61    212.51 o
   1   1  11       11.57       22.84      7.25 o
   2   1  11     3129.38     3207.36     80.28 o
   3   1  11      459.86      466.12     19.27 o
   4   1  11      368.75      384.40     23.37 o
 -15   2  11      397.27      413.70     17.18 o
 -14   2  11      968.13      978.36     28.62 o
 -13   2  11      196.91      188.37     11.11 o
 -12   2  11     3154.90     3147.02     66.48 o
 -11   2  11      342.31      329.66     12.11 o
 -10   2  11     5778.83     5694.12    115.27 o
  -9   2  11     1104.82     1083.50     22.31 o
  -8   2  11     1751.22     1745.72     43.77 o
  -7   2  11      751.23      718.93     17.50 o
  -6   2  11    10811.64    10938.20    214.11 o
  -5   2  11        1.25        7.77      4.52 o
  -4   2  11     2237.35     2228.39     54.34 o
  -3   2  11      842.51      859.31     22.09 o
  -2   2  11      792.56      812.32     24.10 o
  -1   2  11       41.58       37.52      6.02 o
   0   2  11     4006.14     4059.60     94.94 o
   1   2  11       58.14       64.37      8.06 o
   2   2  11      716.92      768.81     38.56 o
   3   2  11       33.80       31.94      7.88 o
   4   2  11      440.73      446.30     22.63 o
 -15   3  11       71.32       71.23     10.84 o
 -14   3  11      648.25      666.38     25.82 o
 -13   3  11      352.72      323.01     16.81 o
 -12   3  11      277.53      268.13     17.35 o
 -11   3  11     1027.55     1012.46     28.69 o
 -10   3  11     1752.07     1718.47     38.93 o
  -9   3  11        6.30       11.82      4.65 o
  -8   3  11     2752.19     2806.84     59.62 o
  -7   3  11      880.93      823.27     24.04 o
  -6   3  11     1965.28     1959.72     48.41 o
  -5   3  11      223.93      279.15     12.60 o
  -4   3  11       35.74       30.74      5.80 o
  -3   3  11       51.77       48.21      6.81 o
  -2   3  11     1147.06     1213.08     33.73 o
  -1   3  11     2619.98     2650.48     65.94 o
   0   3  11     1888.60     1918.13     48.92 o
   1   3  11      147.39      143.51     10.52 o
   2   3  11       31.79       41.65      7.59 o
   3   3  11       11.25        5.20      7.59 o
   4   3  11       60.79       84.81     29.90 o
 -14   4  11       38.27       51.32      9.55 o
 -13   4  11      848.89      844.16     29.58 o
 -12   4  11      376.93      402.10     18.20 o
 -11   4  11    10819.16    10652.07    277.09 o
 -10   4  11     1403.88     1404.97     43.30 o
  -9   4  11      902.15      929.10     26.89 o
  -8   4  11       41.75       48.73      6.67 o
  -7   4  11      428.67      427.60     15.89 o
  -6   4  11      538.12      613.13     22.21 o
  -5   4  11    15800.22    15962.80    348.90 o
  -4   4  11     1429.54     1461.14     38.25 o
  -3   4  11     1763.47     1805.76     46.11 o
  -2   4  11      138.84      142.67     11.66 o
  -1   4  11     1085.88     1106.06     31.05 o
   0   4  11       43.21       47.90      7.19 o
   1   4  11     4507.30     4403.89    103.04 o
   2   4  11      221.02      226.36     14.89 o
   3   4  11     1409.73     1512.03     48.61 o
   4   4  11       38.09       34.91      9.65 o
 -14   5  11       17.80       19.36      7.68 o
 -13   5  11        8.79       15.15      6.59 o
 -12   5  11      543.75      497.87     21.23 o
 -11   5  11     3564.28     3428.90     95.05 o
 -10   5  11     1323.20     1301.97     41.37 o
  -9   5  11      110.33      127.06      9.50 o
  -8   5  11      215.29      229.11     12.01 o
  -7   5  11      829.31      844.61     25.17 o
  -6   5  11       84.57       72.38      7.74 o
  -5   5  11       10.23       12.10      5.59 o
  -4   5  11        7.86       12.00      5.49 o
  -3   5  11     1730.34     1724.07     44.61 o
  -2   5  11      166.23      155.01     12.21 o
  -1   5  11     4400.42     4152.47    112.98 o
   0   5  11      909.49      904.95     32.42 o
   1   5  11      578.52      564.27     23.12 o
   2   5  11       83.89       93.60     10.58 o
   3   5  11     1316.01     1308.05     49.11 o
 -13   6  11      263.15      241.82     16.11 o
 -12   6  11      365.10      379.18     18.67 o
 -11   6  11     8575.78     8599.63    226.28 o
 -10   6  11      397.35      368.90     24.88 o
  -9   6  11       38.57       38.38      6.71 o
  -8   6  11      253.49      270.18     13.63 o
  -7   6  11       17.79       11.69      6.42 o
  -6   6  11     2484.91     2467.67     60.32 o
  -5   6  11     6912.10     6803.25    153.49 o
  -4   6  11      216.80      198.68     11.84 o
  -3   6  11       38.42       28.27      6.47 o
  -2   6  11       70.16       77.31      9.88 o
  -1   6  11       59.90       45.94      8.54 o
   0   6  11     1540.91     1463.91     57.09 o
   1   6  11      939.64      931.89     41.61 o
   2   6  11       10.25       21.14     15.62 o
   3   6  11       45.10       53.49     13.54 o
 -13   7  11     1423.78     1440.89     45.90 o
 -12   7  11        9.71        4.11      6.59 o
 -11   7  11      109.14      116.36     11.42 o
 -10   7  11      289.03      309.52     20.28 o
  -9   7  11      443.88      484.96     19.87 o
  -8   7  11      329.42      338.70     16.03 o
  -7   7  11      949.75      980.64     28.66 o
  -6   7  11      116.34      131.86     10.06 o
  -5   7  11        0.18        4.60      5.87 o
  -4   7  11      445.78      420.62     19.11 o
  -3   7  11      809.33      774.23     24.65 o
  -2   7  11       95.47      104.40     12.14 o
  -1   7  11      255.18      212.03     18.64 o
   0   7  11     2556.30     2388.28     86.24 o
   1   7  11      765.84      736.19     36.56 o
   2   7  11       85.24       89.69     15.57 o
 -12   8  11      421.39      438.30     21.00 o
 -11   8  11     8388.29     8478.03    224.53 o
 -10   8  11       16.01       12.56      6.21 o
  -9   8  11     1882.49     1952.00     51.41 o
  -8   8  11      237.55      241.09     14.04 o
  -7   8  11      278.40      293.27     17.44 o
  -6   8  11       14.57        7.10      5.95 o
  -5   8  11    11375.37    11105.83    246.79 o
  -4   8  11        8.94       25.61     10.58 o
  -3   8  11      343.18      346.30     15.54 o
  -2   8  11      671.15      643.87     54.08 o
  -1   8  11      358.08      355.68     23.81 o
   0   8  11       83.19       98.56     14.45 o
   1   8  11     2026.64     1899.47     72.49 o
 -11   9  11      986.13      996.62     51.76 o
 -10   9  11     1803.64     1861.55     49.55 o
  -9   9  11       35.34       27.73      6.95 o
  -8   9  11       10.11        7.05      6.48 o
  -7   9  11      734.54      748.49     56.97 o
  -6   9  11     1048.31      959.75     43.94 o
  -5   9  11      221.62      228.92     16.05 o
  -4   9  11      722.90      763.53     29.25 o
  -3   9  11      639.32      644.89     26.27 o
  -2   9  11      328.11      316.28     23.28 o
  -1   9  11     2077.65     1897.86     72.08 o
   0   9  11     1415.72     1379.10     67.47 o
  -9  10  11      182.92      191.22     12.99 o
  -8  10  11      194.19      223.78     14.07 o
  -7  10  11      132.40      158.42     16.25 o
  -6  10  11     7633.75     7587.82    247.43 o
  -5  10  11       56.59       56.35     10.12 o
  -4  10  11       44.47       36.13     12.12 o
  -3  10  11       27.99       36.65     11.80 o
  -2  10  11      141.30      147.51     18.63 o
  -1  10  11        3.79        3.30     10.09 o
  -6  11  11     1023.00     1084.64     52.76 o
  -5  11  11      749.83      692.96     57.76 o
 -14   0  12       39.73       38.87      9.74 o
 -12   0  12    10954.19    10679.20    276.50 o
 -10   0  12     2729.21     2542.24     71.24 o
  -8   0  12     1440.63     1419.88     51.12 o
  -6   0  12    12506.04    12707.98    392.30 o
  -4   0  12      604.10      652.02     38.50 o
  -2   0  12       11.65       25.23     10.81 o
   0   0  12     3511.59     3519.48    164.61 o
   2   0  12      264.83      275.30     27.65 o
 -14   1  12        7.73       14.26      5.85 o
 -13   1  12     5755.71     5738.20    116.99 o
 -12   1  12     1298.90     1254.17     30.11 o
 -11   1  12     1358.27     1282.73     28.22 o
 -10   1  12      160.31      148.77      7.75 o
  -9   1  12      226.53      227.36     10.30 o
  -8   1  12     4383.25     4439.71    100.54 o
  -7   1  12    11545.72    11601.11    291.81 o
  -6   1  12      345.53      333.04     15.94 o
  -5   1  12      812.19      850.86     25.34 o
  -4   1  12       20.68       31.37      6.07 o
  -3   1  12      319.15      357.14     14.93 o
  -2   1  12     9119.76     9567.47    213.99 o
  -1   1  12     2725.23     2809.38     68.19 o
   0   1  12       14.06       31.63      6.99 o
   1   1  12      118.08      112.74     10.06 o
   2   1  12        8.89       12.94      7.19 o
   3   1  12      293.18      316.11     19.36 o
 -14   2  12       51.55       53.60      8.67 o
 -13   2  12     4380.66     4227.87     98.56 o
 -12   2  12      382.73      376.59     13.48 o
 -11   2  12       13.43       24.66      5.15 o
 -10   2  12       15.38       20.76      5.17 o
  -9   2  12      779.86      756.01     20.58 o
  -8   2  12      478.36      507.11     35.48 o
  -7   2  12      584.36      578.86     22.71 o
  -6   2  12      191.14      198.66     11.40 o
  -5   2  12     3568.34     3678.07     85.83 o
  -4   2  12      330.28      338.65     17.06 o
  -3   2  12     3308.75     3343.60     79.22 o
  -2   2  12     1942.03     1992.41     50.44 o
  -1   2  12      774.94      836.39     25.79 o
   0   2  12       84.36       88.84      9.07 o
   1   2  12     2718.33     2781.45     69.09 o
   2   2  12      486.34      540.07     20.99 o
   3   2  12     5198.93     5501.09    260.41 o
 -14   3  12        6.70       12.19      6.99 o
 -13   3  12      890.43      808.79     28.98 o
 -12   3  12      323.16      295.40     18.05 o
 -11   3  12      267.78      279.69     12.96 o
 -10   3  12       10.04       11.28      5.28 o
  -9   3  12       79.59      103.82     10.30 o
  -8   3  12      708.91      732.53     26.13 o
  -7   3  12     2115.52     2155.18     61.69 o
  -6   3  12       11.84       17.40      6.02 o
  -5   3  12     1120.19     1103.88     31.14 o
  -4   3  12        5.73        7.39      5.80 o
  -3   3  12     1733.76     1749.59     77.49 o
  -2   3  12     2521.81     2602.84     83.91 o
  -1   3  12     1144.79     1148.83     32.65 o
   0   3  12        6.08        9.24      6.12 o
   1   3  12     1006.99     1036.84     35.03 o
   2   3  12      156.98      173.00     21.83 o
   3   3  12      454.46      501.89     24.10 o
 -14   4  12     3034.73     3040.24     85.88 o
 -13   4  12        2.73        6.01      6.66 o
 -12   4  12     1944.43     1855.87     55.33 o
 -11   4  12      205.02      221.79     14.42 o
 -10   4  12       71.95       69.59     11.92 o
  -9   4  12       69.54       65.78      7.91 o
  -8   4  12     2189.48     2251.96     62.73 o
  -7   4  12      341.27      314.83     14.37 o
  -6   4  12        6.14       26.66     13.77 o
  -5   4  12     1143.60     1101.19     31.45 o
  -4   4  12       20.82       22.83      6.63 o
  -3   4  12      469.70      484.15     21.71 o
  -2   4  12        9.54       21.15      8.67 o
  -1   4  12      478.31      467.94     22.15 o
   0   4  12     1245.20     1281.17     47.51 o
   1   4  12      707.68      699.20     23.73 o
   2   4  12     1475.52     1565.51     49.83 o
 -13   5  12      512.46      524.85     22.65 o
 -12   5  12      371.28      382.49     18.75 o
 -11   5  12       61.12       59.36      9.18 o
 -10   5  12      218.54      207.38     14.32 o
  -9   5  12       23.76       16.32      5.38 o
  -8   5  12     6961.17     7120.53    160.28 o
  -7   5  12     1638.36     1561.90     41.37 o
  -6   5  12      391.36      407.00     16.91 o
  -5   5  12        0.12        6.94      5.80 o
  -4   5  12        1.81        9.19      6.20 o
  -3   5  12      743.22      760.16     29.17 o
  -2   5  12     4647.02     4465.54    121.63 o
  -1   5  12      828.44      785.35     30.53 o
   0   5  12      627.15      556.28     24.93 o
   1   5  12      221.08      238.68     25.84 o
   2   5  12      284.09      285.59     23.95 o
 -13   6  12     5028.50     5015.74    136.20 o
 -12   6  12        2.96        5.74      6.78 o
 -11   6  12      428.36      426.83     25.86 o
 -10   6  12      391.53      412.84     20.51 o
  -9   6  12      366.01      402.44     17.29 o
  -8   6  12      311.86      306.56     14.68 o
  -7   6  12     5741.01     5937.04    135.82 o
  -6   6  12     1108.47     1146.19     33.18 o
  -5   6  12       11.27       17.51      6.57 o
  -4   6  12      600.93      604.84     31.67 o
  -3   6  12     2432.56     2366.93     69.25 o
  -2   6  12     1032.36      964.19     34.52 o
  -1   6  12      901.33      850.77     31.95 o
   0   6  12      422.42      434.47     27.55 o
   1   6  12       83.83       61.00     31.85 o
 -12   7  12      181.66      201.58     14.44 o
 -11   7  12      493.27      500.77     22.65 o
 -10   7  12      253.34      272.14     17.62 o
  -9   7  12        0.96        9.44      6.51 o
  -8   7  12     5602.13     5818.68    154.23 o
  -7   7  12     6445.26     6794.61    154.83 o
  -6   7  12      875.25      864.83     30.75 o
  -5   7  12       45.91       42.67      7.80 o
  -4   7  12       57.15       54.88      8.07 o
  -3   7  12      382.65      361.03     42.30 o
  -2   7  12     4940.60     4700.21    156.58 o
  -1   7  12     7786.18     7759.14    251.01 o
   0   7  12      438.33      457.75     47.50 o
 -11   8  12       10.09        6.01      7.53 o
 -10   8  12     1321.03     1391.78     39.48 o
  -9   8  12      882.28      871.64     28.53 o
  -8   8  12      107.67      119.03     11.33 o
  -7   8  12      570.76      513.91     20.32 o
  -6   8  12      267.33      282.84     15.15 o
  -5   8  12        1.13        6.14      6.12 o
  -4   8  12     1143.08     1107.10     33.06 o
  -3   8  12     1425.87     1467.85     47.51 o
  -2   8  12     1920.30     1858.31    100.10 o
  -1   8  12       24.26       25.83     11.05 o
  -9   9  12      191.32      195.91     13.76 o
  -8   9  12     3285.35     3322.68     82.56 o
  -7   9  12       54.61       50.14      9.86 o
  -6   9  12       62.33       77.12      9.41 o
  -5   9  12        7.29        5.93      6.58 o
  -4   9  12      241.62      235.91     17.00 o
  -3   9  12      420.51      433.59     28.02 o
  -2   9  12     4498.36     4321.26    147.39 o
  -7  10  12     3146.52     3200.95    110.77 o
  -6  10  12      770.88      790.86     31.81 o
  -5  10  12      375.72      411.03     21.98 o
 -13   0  13       11.20       12.86      8.37 o
 -11   0  13      217.77      211.72     13.60 o
  -9   0  13      350.42      325.61     20.44 o
  -7   0  13     1372.63     1274.92     69.90 o
  -3   0  13     2099.96     2084.08    102.59 o
  -1   0  13     2923.31     2986.48    142.63 o
   1   0  13     1814.29     1965.37    111.54 o
 -14   1  13     1726.79     1645.02     38.62 o
 -13   1  13      405.69      409.06     14.72 o
 -12   1  13       99.70       93.68      7.60 o
 -11   1  13       35.09       47.85     10.27 o
 -10   1  13      801.27      795.36     21.67 o
  -9   1  13     9331.74     9063.88    204.43 o
  -8   1  13       70.62       71.62      9.23 o
  -7   1  13      839.82      837.41     35.72 o
  -6   1  13      426.14      458.21     36.08 o
  -5   1  13        4.40        3.82      7.18 o
  -4   1  13      513.83      539.71     27.87 o
  -3   1  13     2160.50     2111.89     53.04 o
  -2   1  13      396.55      406.78     16.84 o
  -1   1  13      961.78      996.73     34.06 o
   0   1  13      129.13      138.62     11.20 o
   1   1  13      415.76      405.43     30.94 o
 -14   2  13       99.26      129.15     16.84 o
 -13   2  13      986.03     1004.38     34.15 o
 -12   2  13      490.32      488.34     18.08 o
 -11   2  13      212.91      194.42     11.52 o
 -10   2  13     5867.18     5689.69    131.21 o
  -9   2  13      114.23      114.71     10.62 o
  -8   2  13      115.25      117.17     12.66 o
  -7   2  13      861.85      836.63     29.40 o
  -6   2  13        3.57        9.61      5.85 o
  -5   2  13        6.07       14.81      7.24 o
  -4   2  13    10504.32    10874.35    280.33 o
  -3   2  13      183.84      192.47     14.32 o
  -2   2  13       38.84       38.92      7.28 o
  -1   2  13      152.83      170.30     11.66 o
   0   2  13     1106.91     1099.86     32.95 o
   1   2  13       47.58       57.75      8.81 o
 -13   3  13      808.15      766.98     28.26 o
 -12   3  13      354.22      347.77     17.85 o
 -11   3  13       98.76       99.49      8.74 o
 -10   3  13     1506.91     1441.59     38.99 o
  -9   3  13     3932.63     3818.72    150.82 o
  -8   3  13     2232.50     2233.77     64.10 o
  -7   3  13      834.28      833.10     31.62 o
  -6   3  13      878.33      885.56     27.05 o
  -5   3  13       51.35       67.80      9.88 o
  -4   3  13      379.65      418.02     20.76 o
  -3   3  13     1818.57     1848.65     56.34 o
  -2   3  13      188.49      190.29     15.03 o
  -1   3  13      175.88      145.71     13.42 o
   0   3  13     1290.23     1406.27     48.12 o
   1   3  13     1238.92     1266.48     36.96 o
 -13   4  13        9.39        8.79      6.84 o
 -12   4  13      370.30      368.48     18.57 o
 -11   4  13      184.73      193.73     14.04 o
 -10   4  13       29.17       30.54      8.29 o
  -9   4  13     2672.68     2687.04     75.28 o
  -8   4  13       99.99       89.61     12.06 o
  -7   4  13      250.25      270.72     14.54 o
  -6   4  13      121.22      102.49      9.73 o
  -5   4  13     1343.83     1356.64     37.94 o
  -4   4  13      967.02     1003.61     50.04 o
  -3   4  13     2035.36     2066.46     62.20 o
  -2   4  13      295.80      294.43     22.42 o
  -1   4  13       43.68       25.18      9.13 o
   0   4  13       63.04       70.88     11.26 o
   1   4  13     4096.65     4340.21    148.47 o
 -13   5  13      115.23      106.69     11.48 o
 -12   5  13       11.24       17.71      7.86 o
 -11   5  13      127.62      125.11     12.19 o
 -10   5  13      859.57      853.15     31.95 o
  -9   5  13       68.88       94.89      9.36 o
  -8   5  13      187.92      214.29     17.00 o
  -7   5  13     2541.05     2674.32     66.09 o
  -6   5  13      160.70      153.15     11.69 o
  -5   5  13       32.62       43.66      8.22 o
  -4   5  13      177.73      197.80     15.72 o
  -3   5  13      187.68      172.03     14.66 o
  -2   5  13     1044.08     1040.56     37.28 o
  -1   5  13     2370.40     2297.15     68.97 o
   0   5  13       61.47       55.69     13.85 o
 -12   6  13     1087.52     1144.11     60.54 o
 -11   6  13      732.40      751.63     33.12 o
 -10   6  13     2881.34     2939.51     84.94 o
  -9   6  13        2.23        1.05      7.73 o
  -8   6  13       81.12       68.71      9.05 o
  -7   6  13        3.17       10.29      6.93 o
  -6   6  13     1115.58     1126.07     33.51 o
  -5   6  13      284.13      294.93     18.48 o
  -4   6  13     9283.54     9258.73    242.35 o
  -3   6  13      329.12      326.23     20.35 o
  -2   6  13      384.09      405.62     25.98 o
  -1   6  13      495.29      545.30     37.88 o
 -11   7  13        1.28        4.34      7.73 o
 -10   7  13     7506.55     7741.68    206.25 o
  -9   7  13     2999.77     3212.21     79.70 o
  -8   7  13     4774.67     4823.64    113.04 o
  -7   7  13      183.83      182.92     13.09 o
  -6   7  13      250.40      237.44     14.59 o
  -5   7  13       31.16       19.72      7.57 o
  -4   7  13     4111.17     3923.13    109.79 o
  -3   7  13      290.33      327.87     25.42 o
  -2   7  13      672.80      659.53     34.85 o
  -9   8  13      431.21      406.23     19.14 o
  -8   8  13       38.32       46.49     10.26 o
  -7   8  13      431.28      471.09     23.09 o
  -6   8  13      148.53      146.73     12.48 o
  -5   8  13     3914.70     4088.04    127.81 o
  -4   8  13     1967.00     1969.08     61.26 o
  -3   8  13      575.72      589.48     46.85 o
 -12   0  14     5640.87     5508.11    176.90 o
 -10   0  14     6936.16     6719.69    223.20 o
  -8   0  14     2317.08     2142.70    108.66 o
  -6   0  14     1700.19     1622.86     88.02 o
  -4   0  14      335.13      371.53     33.67 o
  -2   0  14     1209.85     1186.23     48.34 o
   0   0  14       94.29      134.59     23.43 o
 -13   1  14       13.86       23.13      7.73 o
 -12   1  14       97.51      113.05      9.59 o
 -11   1  14      996.41      969.28     28.99 o
 -10   1  14      326.81      307.51     15.19 o
  -9   1  14      206.57      178.74     12.86 o
  -8   1  14      219.24      224.79     18.70 o
  -7   1  14     1456.80     1451.62     56.24 o
  -6   1  14     2282.17     2148.60    109.86 o
  -5   1  14     1339.42     1302.33     74.70 o
  -4   1  14     3247.31     3314.44    123.97 o
  -3   1  14       52.49       60.74     11.78 o
  -2   1  14       25.16       27.35     10.39 o
  -1   1  14     4271.66     4464.98    222.09 o
   0   1  14     1918.66     1961.29     59.29 o
 -13   2  14      118.90      119.20     11.10 o
 -12   2  14      634.86      618.41     24.28 o
 -11   2  14     4126.11     4070.97     96.54 o
 -10   2  14       15.46       28.02      8.32 o
  -9   2  14     1208.94     1174.53     37.99 o
  -8   2  14      466.89      465.21     25.47 o
  -7   2  14     1474.57     1458.16     80.75 o
  -6   2  14      528.91      549.70     42.10 o
  -5   2  14     3490.40     3503.48    115.66 o
  -4   2  14        1.90        6.98      7.73 o
  -3   2  14     1034.64     1048.08     36.96 o
  -2   2  14      113.18      147.34     15.13 o
  -1   2  14      328.18      367.26     21.14 o
 -12   3  14      433.17      400.26     16.87 o
 -11   3  14      679.56      657.18     22.65 o
 -10   3  14      425.50      424.19     17.91 o
  -9   3  14        7.46       12.99      8.89 o
  -8   3  14      403.42      400.17     24.13 o
  -7   3  14     1462.61     1457.52     51.83 o
  -6   3  14     3191.44     3162.17    100.57 o
  -5   3  14       73.01       81.18     10.96 o
  -4   3  14      312.98      303.89     18.45 o
  -3   3  14      106.84       97.61     12.16 o
  -2   3  14      243.29      238.89     21.90 o
  -1   3  14     3115.10     3357.82     95.77 o
 -12   4  14     4122.61     3997.63    110.78 o
 -11   4  14     2178.52     2186.59     56.36 o
 -10   4  14      148.11      164.15     14.12 o
  -9   4  14       98.96       93.37     13.52 o
  -8   4  14      121.41      128.76     12.64 o
  -7   4  14      186.61      159.55     12.14 o
  -6   4  14     9209.92     9557.12    249.39 o
  -5   4  14     1856.08     1800.04     55.92 o
  -4   4  14       40.03       56.27     10.85 o
  -3   4  14       27.28       17.22      9.02 o
  -2   4  14      549.06      539.60     25.56 o
  -1   4  14      157.85      133.05     13.95 o
 -11   5  14      137.02      133.08     12.85 o
 -10   5  14      266.66      267.63     18.10 o
  -9   5  14      220.49      235.53     16.30 o
  -8   5  14      219.79      228.16     16.15 o
  -7   5  14       86.46       89.46     10.39 o
  -6   5  14     2084.67     2225.47     67.10 o
  -5   5  14      943.33      936.61     35.21 o
  -4   5  14      586.44      596.51     26.85 o
  -3   5  14       12.63       20.36      9.66 o
  -2   5  14      219.97      250.18     24.61 o
 -10   6  14     1166.00     1167.78     50.02 o
  -9   6  14      185.88      208.32     14.10 o
  -8   6  14      459.67      446.43     19.74 o
  -7   6  14      664.93      702.36     25.52 o
  -6   6  14        6.26       12.63      9.23 o
  -5   6  14     3345.45     3400.03     97.05 o
  -4   6  14      899.51      940.20     35.90 o
  -3   6  14       13.03       21.23      9.71 o
  -9   7  14      302.24      312.04     21.12 o
  -8   7  14      139.01      150.07     12.58 o
  -7   7  14      980.00     1009.61     32.44 o
  -6   7  14      192.30      176.96     16.41 o
  -5   7  14      234.83      244.90     23.03 o
 -11   0  15      608.26      564.19     42.10 o
  -9   0  15     1955.05     1757.28     94.08 o
  -7   0  15      825.26      672.64     48.14 o
  -5   0  15     3245.64     3116.98    154.78 o
  -3   0  15     5484.80     5734.14    269.56 o
 -12   1  15     1475.86     1357.93     43.59 o
 -11   1  15       85.55       87.66     11.06 o
 -10   1  15        4.79       19.04      8.54 o
  -9   1  15      363.64      379.98     24.66 o
  -8   1  15     1577.73     1510.74     58.81 o
  -7   1  15     5039.67     4873.61    162.18 o
  -6   1  15      523.69      488.44     28.92 o
  -5   1  15        0.04       21.54     10.95 o
  -4   1  15        2.96        0.00     14.42 o
  -3   1  15      966.24      968.93     63.80 o
 -11   2  15      415.68      417.51     18.21 o
 -10   2  15      305.46      311.31     19.71 o
  -9   2  15      762.27      754.75     45.73 o
  -8   2  15      646.19      585.90     44.51 o
  -7   2  15        4.20        0.00     13.22 o
  -6   2  15      225.37      251.23     31.25 o
  -5   2  15      620.64      620.63     46.92 o
  -4   2  15      361.83      368.10     34.27 o
  -3   2  15      323.45      407.03     46.29 o
 -11   3  15     1784.24     1730.74     46.65 o
 -10   3  15       63.59       57.30      9.02 o
  -9   3  15     1290.88     1208.67     50.25 o
  -8   3  15     4851.31     4526.13    214.69 o
  -7   3  15     1019.87      972.67     61.40 o
  -6   3  15       25.85       29.17     12.30 o
  -5   3  15      473.46      499.97     23.81 o
  -4   3  15       10.28        6.28      8.48 o
  -3   3  15      937.62     1057.85     40.31 o
 -10   4  15      152.94      158.57     12.57 o
  -9   4  15     1166.66     1173.49     74.06 o
  -8   4  15      142.45      117.96     17.43 o
  -7   4  15      861.10      845.68     40.42 o
  -6   4  15      941.79      931.83     46.95 o
  -5   4  15      336.90      346.15     20.91 o
  -4   4  15      326.89      349.83     21.43 o
  -9   5  15     1657.14     1650.15     51.94 o
  -8   5  15     3294.45     3510.79    121.40 o
  -7   5  15     1325.12     1370.72     57.07 o
  -6   5  15       35.73       43.92     10.81 o
  -8   0  16        0.44        6.01     15.62 o
  -8   1  16      362.18      340.90     25.51 o
  -7   1  16      171.18      145.96     16.93 o
 
